# Supplementary material for: Identification of Causal Genes and Potential Drug Targets for Restless Legs Syndrome: A Comprehensive Mendelian Randomization Study
Source: Pharmaceuticals (Basel). 2024 Dec 4;17(12):1626. doi: 10.3390/ph17121626 (PMC11728827; doi:10.3390/ph17121626)
Supplement: Supplementary file 1 [file pharmaceuticals-17-01626-s001.zip]

Archive with 1 entries (1 files):
- pharmaceuticals-3298994-supplementary.xlsx
