# Supplementary material for: Identification of Causal Genes and Potential Drug Targets for Restless Legs Syndrome: A Comprehensive Mendelian Randomization Study
Source: Pharmaceuticals (Basel). 2024 Dec 4;17(12):1626. doi: 10.3390/ph17121626 (PMC11728827; doi:10.3390/ph17121626)
Supplement: Supplementary file 1 [file pharmaceuticals-17-01626-s001.zip › pharmaceuticals-3298994-supplementary.xlsx]

## Sheet: Catalog
Tables	Title
S1	The instrumental variants used in the MR analysis
S2	MR results of the cis-pQTLs and RLS discoveries in IVW or Wald ratio methods
S3	The detailed outcome of heterogeneity analysis in the MR analysis
S4	The detailed outcome of pleiotropy analysis in the MR analysis
S5	The detailed outcome of leave-one-out analysis in the MR analysis
S6	The detailed outcome of singlesnp analysis in the MR analysis
S7	The details of cis-eQTL used in the study and SMR results
S8	The details of MR-PheWAS outcome
S9	Detailed results from GO and KEGG enrichment analysis

## Sheet: S1
Table S1: The instrumental variants used in the MR analysis
SNP	effect_allele	other_allele	chromosome	position	exposure	beta.exposure	eaf.exposure	se.exposure	pval.exposure	outcome	beta.outcome	se.outcome	pval.outcome	samplesize	F
rs1265957	G	A	19	58347310	Alpha-1B-glycoprotein | Inflammation_II	0.297273	0.952234	0.0166904	5.80497e-71	Restless_Legs_Syndrome	0.0335568	0.038385	0.382	480982	317.232
rs435442	A	G	19	58296461	Alpha-1B-glycoprotein | Inflammation_II	0.303837	0.978647	0.0252287	2.10378e-33	Restless_Legs_Syndrome	-0.00598207	0.0581047	0.918	480982	145.041
rs67930048	T	C	11	78699633	Mth938 domain-containing protein | Cardiometabolic_II	-0.420745	0.0461641	0.0187151	6.29506e-112	Restless_Legs_Syndrome	-0.0345914	0.0382652	0.366	480982	505.421
rs323500	T	C	17	42988528	Alanyl-tRNA editing protein Aarsd1 | Oncology	0.131661	0.289876	0.00797006	2.66011e-61	Restless_Legs_Syndrome	0.0314987	0.0168582	0.0617	480982	272.892
rs113284266	T	C	3	51096877	Protein ABHD14B | Neurology	-0.41661	0.0157488	0.0318264	3.75232e-39	Restless_Legs_Syndrome	-0.0191828	0.0614729	0.755	480982	171.35
rs190682742	T	C	3	52052996	Protein ABHD14B | Neurology	-1.23987	0.0110262	0.0362523	1e-200	Restless_Legs_Syndrome	-0.191161	0.0788226	0.0153	480982	1169.72
rs2229067	T	C	9	130885205	Tyrosine-protein kinase ABL1 | Oncology	-0.177497	0.014016	0.0316278	1.99954e-08	Restless_Legs_Syndrome	0.0934903	0.0594803	0.116	480982	31.4952
rs147043078	A	G	9	133024109	Histo-blood group ABO system transferase | Inflammation_II	0.357813	0.011252	0.0373531	9.77913e-22	Restless_Legs_Syndrome	-0.0314907	0.0786849	0.689	480982	91.7612
rs147987341	A	G	9	133006960	Histo-blood group ABO system transferase | Inflammation_II	-0.190811	0.0227095	0.0286395	2.69215e-11	Restless_Legs_Syndrome	-0.0304592	0.0721724	0.673	480982	44.3891
rs7032782	T	G	9	133479446	Histo-blood group ABO system transferase | Inflammation_II	-0.242099	0.0308165	0.0225186	5.85733e-27	Restless_Legs_Syndrome	0.00697561	0.0495303	0.888	480982	115.585
rs75685923	T	C	9	133410109	Histo-blood group ABO system transferase | Inflammation_II	-0.354562	0.0451523	0.0183273	2.19837e-83	Restless_Legs_Syndrome	-0.0747235	0.0393702	0.0577	480982	374.272
rs77607486	T	G	9	133063483	Histo-blood group ABO system transferase | Inflammation_II	0.206802	0.0141101	0.0330018	3.69556e-10	Restless_Legs_Syndrome	0.0667236	0.0630586	0.29	480982	39.2676
rs7849542	A	G	9	133167143	Histo-blood group ABO system transferase | Inflammation_II	0.342467	0.300708	0.00832825	1e-200	Restless_Legs_Syndrome	0.0139029	0.0170196	0.414	480982	1690.95
rs9411367	T	C	9	133243126	Histo-blood group ABO system transferase | Inflammation_II	0.467294	0.165219	0.01032	1e-200	Restless_Legs_Syndrome	0.0237165	0.0171217	0.166	480982	2050.32
rs76649293	G	T	3	38169303	3-ketoacyl-CoA thiolase, peroxisomal | Oncology	-0.157208	0.0563295	0.0165343	1.94357e-21	Restless_Legs_Syndrome	0.0295588	0.0335291	0.378	480982	90.4019
rs61797339	T	G	1	75724261	Medium-chain specific acyl-CoA dehydrogenase, mitochondrial | Oncology_II	0.142001	0.308149	0.00828067	6.4506e-66	Restless_Legs_Syndrome	0.00598207	0.0172004	0.728	480982	294.071
rs7894710	A	C	10	123083948	Short/branched chain specific acyl-CoA dehydrogenase, mitochondrial | Cardiometabolic_II	-0.15593	0.10852	0.0121324	8.34449e-38	Restless_Legs_Syndrome	0.0168571	0.026015	0.517	480982	165.183
rs142050326	T	C	15	88848471	Aggrecan core protein | Cardiometabolic	-0.182576	0.0159441	0.0282461	1.02134e-10	Restless_Legs_Syndrome	0.0525925	0.0649373	0.418	480982	41.7802
rs4932196	C	T	15	88710037	Aggrecan core protein | Cardiometabolic	0.134292	0.191085	0.00887053	8.93717e-52	Restless_Legs_Syndrome	-0.00501254	0.0215415	0.816	480982	229.193
rs145898451	T	C	17	63823517	Angiotensin-converting enzyme | Inflammation_II	-0.261688	0.010522	0.0377755	4.2845e-12	Restless_Legs_Syndrome	0.064851	0.0788812	0.411	480982	47.9896
rs6504163	T	C	17	63468418	Angiotensin-converting enzyme | Inflammation_II	-0.359973	0.626506	0.00782152	1e-200	Restless_Legs_Syndrome	0.0418642	0.0159423	0.00864	480982	2118.15
rs67817520	T	C	17	63631768	Angiotensin-converting enzyme | Inflammation_II	0.153392	0.138488	0.0108843	4.19856e-45	Restless_Legs_Syndrome	-0.0202027	0.0225829	0.371	480982	198.612
rs75168245	A	G	17	63297353	Angiotensin-converting enzyme | Inflammation_II	-0.14033	0.0461233	0.0178217	3.43242e-15	Restless_Legs_Syndrome	0.0592119	0.0371534	0.111	480982	62.0016
rs9890187	G	A	17	64265940	Angiotensin-converting enzyme | Inflammation_II	0.0939485	0.841784	0.0103841	1.46555e-19	Restless_Legs_Syndrome	-0.0168571	0.0221193	0.446	480982	81.8544
rs11979397	T	C	7	100141256	Acetylcholinesterase | Inflammation_II	-0.0548031	0.181522	0.0093614	4.79457e-09	Restless_Legs_Syndrome	0.0276152	0.0199834	0.167	480982	34.2711
rs139972715	A	G	7	101204765	Acetylcholinesterase | Inflammation_II	0.125606	0.0355144	0.0196349	1.58398e-10	Restless_Legs_Syndrome	0.0592119	0.0429489	0.168	480982	40.9226
rs314368	G	T	7	100850823	Acetylcholinesterase | Inflammation_II	0.303196	0.476713	0.00727726	1e-200	Restless_Legs_Syndrome	-0.0110609	0.0161345	0.493	480982	1735.85
rs73170778	T	C	7	100735935	Acetylcholinesterase | Inflammation_II	0.14423	0.0731033	0.0142113	3.34888e-24	Restless_Legs_Syndrome	0.00995033	0.0283929	0.726	480982	103.002
rs10852766	C	T	17	75955783	Peroxisomal acyl-coenzyme A oxidase 1 | Cardiometabolic	0.0776409	0.65913	0.00808345	7.62079e-22	Restless_Legs_Syndrome	0.0110609	0.015913	0.487	480982	92.2545
rs149642807	A	G	19	11573034	Tartrate-resistant acid phosphatase type 5 | Cardiometabolic	-0.48273	0.119306	0.0111908	1e-200	Restless_Legs_Syndrome	0.0305292	0.0247291	0.217	480982	1860.74
rs34243815	T	C	19	11214289	Tartrate-resistant acid phosphatase type 5 | Cardiometabolic	0.0845528	0.0719406	0.0138233	9.55454e-10	Restless_Legs_Syndrome	0.00399202	0.0330986	0.904	480982	37.4139
rs8112501	C	A	19	11543845	Tartrate-resistant acid phosphatase type 5 | Cardiometabolic	-0.106278	0.0533825	0.0161854	5.15703e-11	Restless_Legs_Syndrome	0.0129162	0.0328296	0.694	480982	43.1161
rs146706258	A	G	1	147811485	Lysophosphatidic acid phosphatase type 6 | Oncology	-1.13388	0.0194257	0.0279247	1e-200	Restless_Legs_Syndrome	-0.00601807	0.0550827	0.913	480982	1648.76
rs149184726	A	G	1	147862100	Lysophosphatidic acid phosphatase type 6 | Oncology	-0.854481	0.0212504	0.0261951	1e-200	Restless_Legs_Syndrome	-0.121038	0.0532013	0.0229	480982	1064.06
rs190587447	T	C	1	147836502	Lysophosphatidic acid phosphatase type 6 | Oncology	0.345804	0.0182092	0.0285866	1.09926e-33	Restless_Legs_Syndrome	0.0525925	0.0617003	0.394	480982	146.331
rs74660908	T	G	1	147915412	Lysophosphatidic acid phosphatase type 6 | Oncology	-0.243581	0.0226903	0.0261455	1.2042e-20	Restless_Legs_Syndrome	-0.132389	0.0603279	0.0282	480982	86.7946
rs7959658	G	A	12	6645025	Acrosin-binding protein | Oncology_II	0.160696	0.361059	0.00782974	1.31856e-93	Restless_Legs_Syndrome	0.0109399	0.0173358	0.528	480982	421.226
rs77322490	T	C	11	125831449	Acrosomal protein SP-10 | Inflammation_II	0.0657608	0.189053	0.00628231	1.21675e-25	Restless_Legs_Syndrome	-0.00400802	0.0216308	0.853	480982	109.571
rs1324551	T	C	10	88991759	Actin, aortic smooth muscle | Cardiometabolic	-0.0602131	0.498774	0.00682485	1.11815e-18	Restless_Legs_Syndrome	0.0202027	0.0154499	0.191	480982	77.8387
rs697628	G	T	12	51873997	Serine/threonine-protein kinase receptor R3 | Neurology	-0.0650179	0.476704	0.00736189	1.0311e-18	Restless_Legs_Syndrome	-0.0010005	0.00750875	0.894	480982	77.9987
rs7313901	C	T	12	51530246	Serine/threonine-protein kinase receptor R3 | Neurology	-0.0576585	0.142616	0.0104258	3.19566e-08	Restless_Legs_Syndrome	-0.0242927	0.0233419	0.298	480982	30.585
rs74492597	C	A	12	51891659	Serine/threonine-protein kinase receptor R3 | Neurology	0.561081	0.0673233	0.0145497	1e-200	Restless_Legs_Syndrome	0.0411419	0.0299824	0.17	480982	1487.11
rs150416778	T	C	3	51982820	Aminoacylase-1 | Cardiometabolic	-0.462066	0.0200859	0.0264537	2.55859e-68	Restless_Legs_Syndrome	0.120446	0.0604176	0.0462	480982	305.095
rs2509717	C	T	11	67648904	N-acyl-aromatic-L-amino acid amidohydrolase | Cardiometabolic_II	0.235814	0.0959488	0.0129485	4.17157e-74	Restless_Legs_Syndrome	0.00399202	0.0219984	0.856	480982	331.665
rs3758938	G	T	11	67634891	N-acyl-aromatic-L-amino acid amidohydrolase | Cardiometabolic_II	0.274456	0.312397	0.00816017	1e-200	Restless_Legs_Syndrome	-0.00300451	0.017541	0.864	480982	1131.22
rs77125470	G	T	11	66713320	N-acyl-aromatic-L-amino acid amidohydrolase | Cardiometabolic_II	0.0896272	0.0986326	0.0128346	2.88403e-12	Restless_Legs_Syndrome	0.00995033	0.0254663	0.696	480982	48.7658
rs68179743	A	C	14	75040954	Acylphosphatase-1 | Inflammation_II	0.165864	0.0549437	0.0164171	5.35057e-24	Restless_Legs_Syndrome	-0.0191828	0.0329966	0.561	480982	102.073
rs112239935	T	G	20	44478952	Adenosine deaminase | Inflammation	1.03292	0.0387824	0.0195805	1e-200	Restless_Legs_Syndrome	-0.0120726	0.0390165	0.757	480982	2782.82
rs117371410	T	C	20	44455696	Adenosine deaminase | Inflammation	1.08386	0.0195759	0.0273495	1e-200	Restless_Legs_Syndrome	-0.115411	0.0540377	0.0327	480982	1570.53
rs3212183	T	C	20	44406498	Adenosine deaminase | Inflammation	-0.04983	0.565083	0.00750996	3.24116e-11	Restless_Legs_Syndrome	-0.00498754	0.0146775	0.734	480982	44.0257
rs6103803	C	T	20	44644566	Adenosine deaminase | Inflammation	-0.181506	0.559036	0.00749777	1.83654e-129	Restless_Legs_Syndrome	0.0140989	0.0166812	0.398	480982	586.027
rs73113339	C	T	20	44631548	Adenosine deaminase | Inflammation	-0.17814	0.0326148	0.0208952	1.523e-17	Restless_Legs_Syndrome	0.0843411	0.0413944	0.0416	480982	72.6825
rs10427997	G	A	22	17178473	Adenosine deaminase 2 | Cardiometabolic	0.111343	0.36714	0.00760686	1.6263e-48	Restless_Legs_Syndrome	0.0158733	0.0164646	0.335	480982	214.247
rs737963	C	T	22	17228881	Adenosine deaminase 2 | Cardiometabolic	0.206755	0.61157	0.00757212	3.71535e-164	Restless_Legs_Syndrome	-0.0217615	0.0162308	0.18	480982	745.551
rs11244909	C	T	10	126256024	Disintegrin and metalloproteinase domain-containing protein 12 | Inflammation_II	0.129391	0.609433	0.00780317	9.4189e-62	Restless_Legs_Syndrome	0.0100503	0.0150407	0.504	480982	274.958
rs7082031	C	T	10	126350148	Disintegrin and metalloproteinase domain-containing protein 12 | Inflammation_II	-0.104229	0.551224	0.00766704	4.32116e-42	Restless_Legs_Syndrome	-0.001998	0.010783	0.853	480982	184.808
rs7895449	T	C	10	125968380	Disintegrin and metalloproteinase domain-containing protein 12 | Inflammation_II	-0.0769405	0.370749	0.00797068	4.77639e-22	Restless_Legs_Syndrome	0.00796817	0.0158429	0.615	480982	93.1793
rs112315110	C	T	1	155992792	Disintegrin and metalloproteinase domain-containing protein 15 | Cardiometabolic	-0.190952	0.0164816	0.0317209	1.74671e-09	Restless_Legs_Syndrome	-0.0418642	0.0603671	0.488	480982	36.2374
rs138190332	A	G	1	155632058	Disintegrin and metalloproteinase domain-containing protein 15 | Cardiometabolic	-0.513268	0.022137	0.0259079	2.38122e-87	Restless_Legs_Syndrome	0.0266419	0.0505272	0.598	480982	392.486
rs2364407	C	T	1	156000329	Disintegrin and metalloproteinase domain-containing protein 15 | Cardiometabolic	-0.157651	0.89305	0.0122798	1.00138e-37	Restless_Legs_Syndrome	0.0010005	0.0266032	0.97	480982	164.82
rs56033137	C	T	1	154768881	Disintegrin and metalloproteinase domain-containing protein 15 | Cardiometabolic	0.0593696	0.40744	0.00769816	1.2368e-14	Restless_Legs_Syndrome	0.00399202	0.0160022	0.803	480982	59.4777
rs143939037	T	C	7	87248197	Disintegrin and metalloproteinase domain-containing protein 22 | Neurology	-0.192506	0.0286983	0.0232262	1.14868e-16	Restless_Legs_Syndrome	-0.0151136	0.0476289	0.751	480982	68.6961
rs17327624	T	G	7	87587501	Disintegrin and metalloproteinase domain-containing protein 22 | Neurology	-0.219194	0.196958	0.00965512	4.25598e-114	Restless_Legs_Syndrome	0.0237165	0.0194202	0.222	480982	515.397
rs2235048	A	G	7	87509195	Disintegrin and metalloproteinase domain-containing protein 22 | Neurology	-0.297982	0.453777	0.00757417	1e-200	Restless_Legs_Syndrome	0.0227395	0.0157965	0.15	480982	1547.78
rs28381736	G	A	7	87689689	Disintegrin and metalloproteinase domain-containing protein 22 | Neurology	-0.307297	0.0172224	0.0291284	5.09331e-26	Restless_Legs_Syndrome	-0.0304592	0.0605612	0.615	480982	111.297
rs73210678	A	G	7	88561153	Disintegrin and metalloproteinase domain-containing protein 22 | Neurology	-0.193576	0.0497772	0.017461	1.46386e-28	Restless_Legs_Syndrome	-0.0565704	0.0356944	0.113	480982	122.904
rs75081745	A	G	7	88615942	Disintegrin and metalloproteinase domain-containing protein 22 | Neurology	-0.186706	0.0128305	0.033737	3.12716e-08	Restless_Legs_Syndrome	-0.036664	0.0655607	0.576	480982	30.6269
rs114956296	A	G	2	206103006	Disintegrin and metalloproteinase domain-containing protein 23 | Inflammation	-0.506363	0.0328905	0.0212891	4.76431e-125	Restless_Legs_Syndrome	-0.0640053	0.045117	0.156	480982	565.73
rs13408952	T	C	2	207288497	Disintegrin and metalloproteinase domain-containing protein 23 | Inflammation	0.220408	0.016619	0.0295166	8.18842e-14	Restless_Legs_Syndrome	0.0601539	0.0630435	0.34	480982	55.7599
rs141950547	T	C	2	206516844	Disintegrin and metalloproteinase domain-containing protein 23 | Inflammation	-1.06438	0.0243764	0.0247643	1e-200	Restless_Legs_Syndrome	-0.040822	0.0499734	0.414	480982	1847.32
rs148565219	G	A	2	206726719	Disintegrin and metalloproteinase domain-containing protein 23 | Inflammation	-0.651248	0.0190491	0.0276577	1.35831e-122	Restless_Legs_Syndrome	0.0168571	0.0561469	0.764	480982	554.448
rs4419219	A	G	2	206432056	Disintegrin and metalloproteinase domain-containing protein 23 | Inflammation	-0.187922	0.0221005	0.0256629	2.42996e-13	Restless_Legs_Syndrome	0.0158733	0.0584636	0.786	480982	53.6221
rs71429735	A	G	2	206689744	Disintegrin and metalloproteinase domain-containing protein 23 | Inflammation	-0.702321	0.0119398	0.0357307	5.1428e-86	Restless_Legs_Syndrome	-0.121038	0.0780595	0.121	480982	386.357
rs78652356	G	A	2	206664962	Disintegrin and metalloproteinase domain-containing protein 23 | Inflammation	0.790707	0.0158969	0.0299802	2.70396e-153	Restless_Legs_Syndrome	0.0825012	0.0577329	0.153	480982	695.604
rs111298409	A	G	10	133251241	Disintegrin and metalloproteinase domain-containing protein 8 | Neurology	-0.217736	0.0284403	0.0241872	2.21462e-19	Restless_Legs_Syndrome	0.0620354	0.049162	0.207	480982	81.0381
rs118007277	A	G	10	133267241	Disintegrin and metalloproteinase domain-containing protein 8 | Neurology	-0.26953	0.0253088	0.0239456	2.16471e-29	Restless_Legs_Syndrome	0.0870947	0.0538807	0.106	480982	126.696
rs12779986	C	A	10	133330402	Disintegrin and metalloproteinase domain-containing protein 8 | Neurology	-0.183143	0.934493	0.0160374	3.3335e-30	Restless_Legs_Syndrome	0.018164	0.036632	0.62	480982	130.411
rs3008373	C	T	10	133247368	Disintegrin and metalloproteinase domain-containing protein 8 | Neurology	-0.538762	0.918793	0.0137711	1e-200	Restless_Legs_Syndrome	-0.00498754	0.0261958	0.849	480982	1530.58
rs41299432	C	T	10	133535875	Disintegrin and metalloproteinase domain-containing protein 8 | Neurology	-0.269087	0.0147879	0.0327925	2.2914e-16	Restless_Legs_Syndrome	0.0944007	0.0723551	0.192	480982	67.3343
rs112392635	G	T	8	39066130	Disintegrin and metalloproteinase domain-containing protein 9 | Oncology_II	0.206682	0.0236436	0.0250817	1.71672e-16	Restless_Legs_Syndrome	-0.002002	0.0431566	0.963	480982	67.9034
rs112991094	T	C	8	38958547	Disintegrin and metalloproteinase domain-containing protein 9 | Oncology_II	-0.142488	0.0225887	0.0258192	3.41523e-08	Restless_Legs_Syndrome	0.0148886	0.0567365	0.793	480982	30.4559
rs117318607	G	A	8	39089755	Disintegrin and metalloproteinase domain-containing protein 9 | Oncology_II	0.399152	0.0221521	0.0257817	4.59198e-54	Restless_Legs_Syndrome	0.0237165	0.0489461	0.628	480982	239.692
rs117392723	T	G	8	39365376	Disintegrin and metalloproteinase domain-containing protein 9 | Oncology_II	-0.124363	0.0348903	0.0204047	1.09552e-09	Restless_Legs_Syndrome	-0.00300451	0.0327932	0.927	480982	37.1468
rs141636923	G	A	8	39072702	Disintegrin and metalloproteinase domain-containing protein 9 | Oncology_II	-0.148166	0.0203515	0.0269995	4.07127e-08	Restless_Legs_Syndrome	0.00399202	0.0548683	0.942	480982	30.1152
rs72640004	T	C	8	39080587	Disintegrin and metalloproteinase domain-containing protein 9 | Oncology_II	-0.115079	0.0394721	0.0190654	1.57983e-09	Restless_Legs_Syndrome	-0.0151136	0.0399219	0.705	480982	36.4335
rs400852	G	A	21	26843740	A disintegrin and metalloproteinase with thrombospondin motifs 1 | Inflammation_II	0.0484363	0.257298	0.0088238	4.03562e-08	Restless_Legs_Syndrome	0.00796817	0.0181701	0.661	480982	30.1322
rs10901263	A	G	9	133326035	A disintegrin and metalloproteinase with thrombospondin motifs 13 | Cardiometabolic	0.158927	0.255567	0.00848248	2.52581e-78	Restless_Legs_Syndrome	-0.0191828	0.0186623	0.304	480982	351.034
rs117134959	G	A	9	133508935	A disintegrin and metalloproteinase with thrombospondin motifs 13 | Cardiometabolic	0.187194	0.0199133	0.0282156	3.25762e-11	Restless_Legs_Syndrome	-0.0242927	0.0587024	0.679	480982	44.0155
rs117993921	T	C	9	133131462	A disintegrin and metalloproteinase with thrombospondin motifs 13 | Cardiometabolic	-0.217529	0.0197859	0.0266456	3.24638e-16	Restless_Legs_Syndrome	0.0009995	0.044301	0.982	480982	66.6474
rs1611115	C	T	9	133635393	A disintegrin and metalloproteinase with thrombospondin motifs 13 | Cardiometabolic	0.0683977	0.793892	0.00921826	1.17301e-13	Restless_Legs_Syndrome	0.0242927	0.0158349	0.125	480982	55.0535
rs34008151	T	C	9	133478465	A disintegrin and metalloproteinase with thrombospondin motifs 13 | Cardiometabolic	-0.135043	0.0298967	0.0221595	1.1003e-09	Restless_Legs_Syndrome	0.0139029	0.0473398	0.769	480982	37.1385
rs4962130	C	T	9	133328771	A disintegrin and metalloproteinase with thrombospondin motifs 13 | Cardiometabolic	-1.22647	0.0160971	0.029857	1e-200	Restless_Legs_Syndrome	0.0544882	0.0575808	0.344	480982	1687.41
rs73044885	A	G	11	130474168	A disintegrin and metalloproteinase with thrombospondin motifs 15 | Oncology	0.192702	0.0548853	0.0173208	9.43192e-29	Restless_Legs_Syndrome	-0.0418642	0.0343546	0.223	480982	123.776
rs16875213	A	G	5	5280338	A disintegrin and metalloproteinase with thrombospondin motifs 16 | Cardiometabolic	-0.0963434	0.0682897	0.0140345	6.6604e-12	Restless_Legs_Syndrome	0.00498754	0.0250208	0.842	480982	47.1249
rs16875264	C	T	5	5290697	A disintegrin and metalloproteinase with thrombospondin motifs 16 | Cardiometabolic	0.287411	0.0301308	0.0206472	4.78189e-44	Restless_Legs_Syndrome	0.0344014	0.0434022	0.428	480982	193.769
rs40468	G	A	5	4982701	A disintegrin and metalloproteinase with thrombospondin motifs 16 | Cardiometabolic	-0.122806	0.338347	0.00745287	5.30396e-61	Restless_Legs_Syndrome	-0.0171462	0.016238	0.291	480982	271.514
rs6555331	C	T	5	5154345	A disintegrin and metalloproteinase with thrombospondin motifs 16 | Cardiometabolic	0.0804541	0.454756	0.00713201	1.63418e-29	Restless_Legs_Syndrome	0.001998	0.0209442	0.924	480982	127.254
rs4656993	G	A	1	161206347	A disintegrin and metalloproteinase with thrombospondin motifs 4 | Inflammation_II	-0.118273	0.585738	0.00765875	8.42364e-54	Restless_Legs_Syndrome	0.00300451	0.0167924	0.858	480982	238.482
rs117056648	G	A	11	130182750	A disintegrin and metalloproteinase with thrombospondin motifs 8 | Oncology	0.119126	0.0410068	0.019354	7.50291e-10	Restless_Legs_Syndrome	-0.0120726	0.0418529	0.773	480982	37.8854
rs150289036	T	G	11	130259413	A disintegrin and metalloproteinase with thrombospondin motifs 8 | Oncology	0.140964	0.0221716	0.0257603	4.4459e-08	Restless_Legs_Syndrome	0.0207825	0.0468013	0.657	480982	29.9443
rs17139325	C	T	11	130319024	A disintegrin and metalloproteinase with thrombospondin motifs 8 | Oncology	0.215152	0.0279256	0.0227958	3.79053e-21	Restless_Legs_Syndrome	0.0324672	0.0462835	0.483	480982	89.0802
rs55773438	G	A	11	130444845	A disintegrin and metalloproteinase with thrombospondin motifs 8 | Oncology	0.407202	0.0107872	0.0367194	1.40961e-28	Restless_Legs_Syndrome	-0.0222456	0.0750777	0.767	480982	122.978
rs7130658	C	T	11	130388128	A disintegrin and metalloproteinase with thrombospondin motifs 8 | Oncology	0.433065	0.805016	0.00967721	1e-200	Restless_Legs_Syndrome	-0.0227395	0.0202303	0.261	480982	2002.65
rs1008250	G	A	9	133532712	ADAMTS-like protein 2 | Cardiometabolic_II	0.10608	0.282086	0.0085307	1.68461e-35	Restless_Legs_Syndrome	0.0009995	0.0194423	0.959	480982	154.631
rs1989787	T	C	9	133634290	ADAMTS-like protein 2 | Cardiometabolic_II	-0.0474615	0.348872	0.0078063	1.20254e-09	Restless_Legs_Syndrome	0.00399202	0.0184829	0.829	480982	36.9651
rs2027962	A	C	9	133720519	ADAMTS-like protein 2 | Cardiometabolic_II	-0.055328	0.370608	0.00768285	5.95525e-13	Restless_Legs_Syndrome	-0.0010005	0.0104878	0.924	480982	51.8615
rs12044791	C	T	1	150276027	ADAMTS-like protein 4 | Cardiometabolic_II	0.306096	0.00781407	0.0434215	1.7968e-12	Restless_Legs_Syndrome	0.064851	0.0836166	0.438	480982	49.6942
rs12067556	A	G	1	150642059	ADAMTS-like protein 4 | Cardiometabolic_II	0.188563	0.348122	0.00781546	1.30317e-128	Restless_Legs_Syndrome	-0.00300451	0.0164412	0.855	480982	582.108
rs6664145	T	C	1	150042628	ADAMTS-like protein 4 | Cardiometabolic_II	-0.32893	0.0114364	0.0374558	1.60842e-18	Restless_Legs_Syndrome	0.00598207	0.22726	0.979	480982	77.1203
rs197198	C	T	19	1505875	ADAMTS-like protein 5 | Cardiometabolic_II	0.325288	0.441194	0.00759597	1e-200	Restless_Legs_Syndrome	-0.00702461	0.0170874	0.681	480982	1833.87
rs4807927	G	A	19	1423200	ADAMTS-like protein 5 | Cardiometabolic_II	0.105299	0.0768285	0.0141641	1.05196e-13	Restless_Legs_Syndrome	0.0334348	0.0283345	0.238	480982	55.2676
rs60516720	T	C	19	1533298	ADAMTS-like protein 5 | Cardiometabolic_II	-0.0567814	0.189737	0.00959959	3.31894e-09	Restless_Legs_Syndrome	-0.00300451	0.0170349	0.86	480982	34.987
rs79754580	A	C	4	2764943	Alpha-adducin | Inflammation_II	0.0453627	0.290912	0.00805376	1.77623e-08	Restless_Legs_Syndrome	-0.0191828	0.0171019	0.262	480982	31.7249
rs112376926	T	G	6	69506756	Adhesion G protein-coupled receptor B3 | Neurology	0.461543	0.0272384	0.0234934	6.30231e-86	Restless_Legs_Syndrome	-0.00803217	0.0458716	0.861	480982	385.951
rs12196744	A	G	6	69413668	Adhesion G protein-coupled receptor B3 | Neurology	-0.248243	0.00717562	0.0452454	4.0977e-08	Restless_Legs_Syndrome	0.109751	0.0741798	0.139	480982	30.1027
rs12200055	A	C	6	68589636	Adhesion G protein-coupled receptor B3 | Neurology	-0.507116	0.13567	0.0112678	1e-200	Restless_Legs_Syndrome	0.0227395	0.022819	0.319	480982	2025.52
rs1403923	A	G	6	68838314	Adhesion G protein-coupled receptor B3 | Neurology	-0.391254	0.191504	0.00973973	1e-200	Restless_Legs_Syndrome	0.00895974	0.0196252	0.648	480982	1613.7
rs140418332	T	C	6	68583745	Adhesion G protein-coupled receptor B3 | Neurology	-0.233879	0.0147402	0.0324612	5.80898e-13	Restless_Legs_Syndrome	-0.123298	0.0758402	0.104	480982	51.9103
rs142300612	A	C	6	69523527	Adhesion G protein-coupled receptor B3 | Neurology	-0.338607	0.0271944	0.0247432	1.25112e-42	Restless_Legs_Syndrome	-0.002002	0.0431566	0.963	480982	187.275
rs147466572	T	C	6	69475508	Adhesion G protein-coupled receptor B3 | Neurology	-0.279432	0.0182702	0.0294672	2.47514e-21	Restless_Legs_Syndrome	-0.002002	0.0694411	0.977	480982	89.9238
rs76332952	A	G	6	69240326	Adhesion G protein-coupled receptor B3 | Neurology	-0.36527	0.0110572	0.0365847	1.7869e-23	Restless_Legs_Syndrome	0.0695261	0.0699135	0.32	480982	99.6848
rs78220871	T	C	6	69837601	Adhesion G protein-coupled receptor B3 | Neurology	0.324667	0.0114018	0.0360413	2.09459e-19	Restless_Legs_Syndrome	-0.0242927	0.0768748	0.752	480982	81.1475
rs78514750	C	T	6	68735886	Adhesion G protein-coupled receptor B3 | Neurology	1.09876	0.0287579	0.0229408	1e-200	Restless_Legs_Syndrome	0.0353671	0.0497333	0.477	480982	2293.97
rs10773846	C	T	12	131103124	Adhesion G-protein coupled receptor D1 | Inflammation_II	0.232195	0.363626	0.00722881	1e-200	Restless_Legs_Syndrome	0.00299551	0.0203545	0.883	480982	1031.74
rs116945914	A	G	12	131188879	Adhesion G-protein coupled receptor D1 | Inflammation_II	-0.425413	0.0137403	0.0294917	3.61327e-47	Restless_Legs_Syndrome	-0.0523465	0.0718056	0.466	480982	208.076
rs118088299	C	A	12	131619412	Adhesion G-protein coupled receptor D1 | Inflammation_II	-0.196511	0.0173902	0.0264711	1.13972e-13	Restless_Legs_Syndrome	0.0459289	0.0597395	0.442	480982	55.1099
rs79551144	G	A	12	130962624	Adhesion G-protein coupled receptor D1 | Inflammation_II	-0.957406	0.0345578	0.0192108	1e-200	Restless_Legs_Syndrome	-0.0140989	0.0444311	0.751	480982	2483.71
rs147811291	G	A	19	7104460	Adhesion G protein-coupled receptor E1 | Oncology_II	-0.244031	0.0096123	0.039361	5.65262e-10	Restless_Legs_Syndrome	-0.058689	0.0710818	0.409	480982	38.4377
rs55712503	A	G	19	6995181	Adhesion G protein-coupled receptor E1 | Oncology_II	-0.0930568	0.340865	0.00782806	1.37309e-32	Restless_Legs_Syndrome	0.0256677	0.0170407	0.132	480982	141.315
rs59055395	C	T	19	6873511	Adhesion G protein-coupled receptor E1 | Oncology_II	0.443796	0.112525	0.0117156	1e-200	Restless_Legs_Syndrome	0.0592119	0.0232285	0.0108	480982	1434.95
rs117132863	T	C	19	14497145	Adhesion G protein-coupled receptor E2 | Inflammation	0.123594	0.0535925	0.0160889	1.56675e-14	Restless_Legs_Syndrome	0.0324672	0.0336765	0.335	480982	59.0122
rs28366013	A	C	19	14381407	Adhesion G protein-coupled receptor E2 | Inflammation	0.181451	0.0958502	0.0130089	3.22552e-44	Restless_Legs_Syndrome	0.00697561	0.0261935	0.79	480982	194.553
rs7251607	C	A	19	14396179	Adhesion G protein-coupled receptor E2 | Inflammation	0.287087	0.75291	0.00842229	1e-200	Restless_Legs_Syndrome	0.0120726	0.0178572	0.499	480982	1161.89
rs139113505	T	C	19	14388804	CD97 antigen | Cardiometabolic	-0.715177	0.0169479	0.0280463	1.97697e-143	Restless_Legs_Syndrome	0.117783	0.0607181	0.0524	480982	650.243
rs58881629	G	A	19	14375732	CD97 antigen | Cardiometabolic	0.22279	0.0616113	0.0150483	1.35863e-49	Restless_Legs_Syndrome	0.00498754	0.0142318	0.726	480982	219.188
rs71383252	A	G	16	57605741	Adhesion G-protein coupled receptor G1 | Oncology	-0.119513	0.0384081	0.0187476	1.83143e-10	Restless_Legs_Syndrome	-0.0736465	0.0399855	0.0655	480982	40.6386
rs733464	T	C	16	57648363	Adhesion G-protein coupled receptor G1 | Oncology	0.0710144	0.406603	0.00735137	4.45759e-22	Restless_Legs_Syndrome	-0.0232686	0.0162433	0.152	480982	93.316
rs1229984	C	T	4	99318162	All-trans-retinol dehydrogenase | Inflammation_II	0.24475	0.97728	0.0248901	8.09841e-23	Restless_Legs_Syndrome	-0.0778865	0.0545037	0.153	480982	96.6924
rs1800759	G	T	4	99144358	All-trans-retinol dehydrogenase [NAD | Cardiometabolic	0.130044	0.613069	0.00746332	5.38394e-68	Restless_Legs_Syndrome	-0.0285875	0.0158393	0.0711	480982	303.61
rs143257534	T	C	3	186834099	Adiponectin | Inflammation_II	-0.614829	0.0259864	0.0204078	2.13796e-199	Restless_Legs_Syndrome	-0.0976128	0.0474573	0.0397	480982	907.646
rs56211697	T	C	3	186712208	Adiponectin | Inflammation_II	0.12772	0.123454	0.010033	4.0281e-37	Restless_Legs_Syndrome	0.001998	0.028444	0.944	480982	162.053
rs77772668	T	C	3	186829071	Adiponectin | Inflammation_II	-0.145515	0.019112	0.0242551	1.9813e-09	Restless_Legs_Syndrome	0.0401818	0.0547499	0.463	480982	35.9923
rs34821293	A	C	11	10361690	ADM | Oncology	-0.105743	0.232545	0.00862506	1.48457e-34	Restless_Legs_Syndrome	0.00697561	0.0258157	0.787	480982	150.307
rs7926490	T	C	11	10336912	ADM | Oncology	0.159271	0.472363	0.00705197	6.03949e-113	Restless_Legs_Syndrome	-0.0010005	0.0124598	0.936	480982	510.097
rs116794593	T	G	4	7660114	Actin filament-associated protein 1 | Inflammation_II	0.311413	0.0224174	0.0261381	9.99079e-33	Restless_Legs_Syndrome	0.0188218	0.0553891	0.734	480982	141.947
rs138169773	T	C	4	7840154	Actin filament-associated protein 1 | Inflammation_II	-0.363048	0.0133778	0.0340118	1.344e-26	Restless_Legs_Syndrome	0.116004	0.062725	0.0644	480982	113.938
rs149816740	T	G	4	8047103	Actin filament-associated protein 1 | Inflammation_II	0.347952	0.011135	0.038033	5.76368e-20	Restless_Legs_Syndrome	0.00299551	0.0645733	0.963	480982	83.6985
rs16841175	T	C	4	7773372	Actin filament-associated protein 1 | Inflammation_II	-0.391342	0.201586	0.00956045	1e-200	Restless_Legs_Syndrome	0.0382587	0.0193483	0.048	480982	1675.55
rs2292735	A	G	4	7966148	Actin filament-associated protein 1 | Inflammation_II	-0.244277	0.0744279	0.0146539	2.1737e-62	Restless_Legs_Syndrome	0.0276152	0.0284077	0.331	480982	277.881
rs34786658	G	A	4	7725572	Actin filament-associated protein 1 | Inflammation_II	0.323838	0.50904	0.00765794	1e-200	Restless_Legs_Syndrome	-0.0110609	0.00977866	0.258	480982	1788.26
rs35920302	A	G	4	7881660	Actin filament-associated protein 1 | Inflammation_II	-0.279322	0.0182312	0.0287731	2.79447e-22	Restless_Legs_Syndrome	0.0139029	0.0693016	0.841	480982	94.2404
rs13132712	C	T	4	73480179	Afamin | Inflammation_II	0.336036	0.979125	0.0262031	1.19867e-37	Restless_Legs_Syndrome	-0.0227395	0.0525137	0.665	480982	164.462
rs148208728	C	T	4	73427413	Afamin | Inflammation_II	0.2201	0.0234188	0.0247411	5.78362e-19	Restless_Legs_Syndrome	-0.0470916	0.0527499	0.372	480982	79.1411
rs12506899	G	T	4	73453566	Alpha-fetoprotein | Neurology	-0.186045	0.396859	0.00713109	4.83059e-150	Restless_Legs_Syndrome	-0.0212236	0.0162307	0.191	480982	680.651
rs204993	G	A	6	32187804	Advanced glycosylation end product-specific receptor | Inflammation	-0.16995	0.319897	0.00787367	2.50611e-103	Restless_Legs_Syndrome	0.0119286	0.0185415	0.52	480982	465.895
rs9266050	A	G	6	31351268	Advanced glycosylation end product-specific receptor | Inflammation	-0.122548	0.119329	0.0122577	1.56027e-23	Restless_Legs_Syndrome	-0.00300451	0.0178054	0.866	480982	99.9527
rs112904239	T	C	1	1186177	Agrin | Inflammation	-0.189573	0.0384704	0.0200037	2.61879e-21	Restless_Legs_Syndrome	0.0582689	0.0469936	0.215	480982	89.8116
rs2465141	G	A	1	1016184	Agrin | Inflammation	-0.292268	0.394076	0.00754993	1e-200	Restless_Legs_Syndrome	0.00498754	0.0153975	0.746	480982	1498.57
rs16957040	T	C	16	66825659	Agouti-related protein | Inflammation	-0.147956	0.0229095	0.024699	2.09402e-09	Restless_Legs_Syndrome	-0.00601807	0.049897	0.904	480982	35.8845
rs28765128	T	C	16	67418776	Agouti-related protein | Inflammation	0.0823002	0.093293	0.0126587	7.95243e-11	Restless_Legs_Syndrome	0.00796817	0.0190659	0.676	480982	42.2692
rs77115810	A	G	16	67441899	Agouti-related protein | Inflammation	-0.259008	0.0153025	0.0301088	7.80549e-18	Restless_Legs_Syndrome	0.001998	0.0759044	0.979	480982	74.0013
rs12046036	T	C	1	230676583	Angiotensinogen | Inflammation_II	0.462989	0.124048	0.0113573	1e-200	Restless_Legs_Syndrome	-0.0253178	0.0236802	0.285	480982	1661.85
rs6672758	T	C	1	230167766	Angiotensinogen | Inflammation_II	-0.0792375	0.798262	0.0093574	2.49862e-17	Restless_Legs_Syndrome	0.00702461	0.0152011	0.644	480982	71.7053
rs7553239	G	A	1	230781767	Angiotensinogen | Inflammation_II	0.12849	0.189098	0.00954784	2.78227e-41	Restless_Legs_Syndrome	0.00498754	0.010696	0.641	480982	181.104
rs375151540	G	A	2	240909069	Serine--pyruvate aminotransferase | Cardiometabolic	-0.124786	0.654015	0.00786316	1.02802e-56	Restless_Legs_Syndrome	-0.0198026	0.0168177	0.239	480982	251.847
rs55649245	A	G	2	240854128	Serine--pyruvate aminotransferase | Cardiometabolic	-0.287678	0.310011	0.00802437	1e-200	Restless_Legs_Syndrome	-0.00803217	0.0161526	0.619	480982	1285.26
rs143272538	T	C	20	34022238	Adenosylhomocysteinase | Cardiometabolic	-1.33701	0.0156169	0.0310903	1e-200	Restless_Legs_Syndrome	0.0535408	0.0569326	0.347	480982	1849.35
rs147689947	A	G	20	33342667	Adenosylhomocysteinase | Cardiometabolic	-0.25147	0.00971975	0.0402482	4.15777e-10	Restless_Legs_Syndrome	-0.209487	0.074934	0.00518	480982	39.0373
rs2378254	A	G	20	34695845	Adenosylhomocysteinase | Cardiometabolic	-0.0456646	0.35549	0.0078665	6.43858e-09	Restless_Legs_Syndrome	-0.00601807	0.0142597	0.673	480982	33.6974
rs74853209	C	T	11	62529129	Neuroblast differentiation-associated protein AHNAK | Cardiometabolic_II	-0.473173	0.0280249	0.0224177	6.84384e-99	Restless_Legs_Syndrome	0.00995033	0.0357905	0.781	480982	445.51
rs9805957	C	A	14	104970720	Protein AHNAK2 | Cardiometabolic_II	0.215521	0.642451	0.00790973	1.77828e-163	Restless_Legs_Syndrome	-0.00399202	0.0170613	0.815	480982	742.431
rs11918665	G	A	3	186495995	Alpha-2-HS-glycoprotein | Inflammation_II	0.351315	0.862857	0.0110432	1e-200	Restless_Legs_Syndrome	0.002002	0.0209862	0.924	480982	1012.05
rs4686784	T	G	3	186516075	Alpha-2-HS-glycoprotein | Inflammation_II	0.438829	0.760924	0.00886466	1e-200	Restless_Legs_Syndrome	-0.0324672	0.0179699	0.0708	480982	2450.57
rs6444191	G	A	3	186981822	Alpha-2-HS-glycoprotein | Inflammation_II	-0.0548927	0.400647	0.0077105	1.08543e-12	Restless_Legs_Syndrome	0.0178399	0.015541	0.251	480982	50.6832
rs72790561	A	C	16	31526303	Alpha-hemoglobin-stabilizing protein | Neurology	0.117633	0.034542	0.0199204	3.52306e-09	Restless_Legs_Syndrome	-0.0010005	0.027521	0.971	480982	34.8708
rs2261033	G	A	6	31635814	Allograft inflammatory factor 1 | Oncology	-0.111464	0.430668	0.00775419	7.46105e-47	Restless_Legs_Syndrome	-0.00601807	0.0156184	0.7	480982	206.631
rs552547617	A	G	6	32511524	Allograft inflammatory factor 1 | Oncology	-0.0524421	0.364886	0.00853277	7.94804e-10	Restless_Legs_Syndrome	0.001998	0.0182875	0.913	480982	37.7729
rs10901347	G	A	9	131080795	Allograft inflammatory factor 1-like | Cardiometabolic_II	-0.156571	0.398898	0.0078364	8.22243e-89	Restless_Legs_Syndrome	0.00598207	0.0174676	0.732	480982	399.199
rs1555104	C	T	6	151292905	A-kinase anchor protein 12 | Inflammation_II	-0.113963	0.952334	0.0179964	2.41152e-10	Restless_Legs_Syndrome	0.0502412	0.0355003	0.157	480982	40.1011
rs2229542	C	T	7	134450869	Aldo-keto reductase family 1 member B1 | Oncology	-0.586504	0.0135078	0.0333472	3.05492e-69	Restless_Legs_Syndrome	-0.0325232	0.06892	0.637	480982	309.331
rs782545	G	A	7	134503187	Aldo-keto reductase family 1 member B1 | Oncology	0.149314	0.032857	0.0216739	5.61306e-12	Restless_Legs_Syndrome	-0.0314907	0.0485985	0.517	480982	47.4599
rs11253048	G	A	10	5219196	Aldo-keto reductase family 1 member C4 | Cardiometabolic	-0.068129	0.177002	0.0101002	1.52686e-11	Restless_Legs_Syndrome	0.0178399	0.0202361	0.378	480982	45.4992
rs12404783	C	A	1	19409391	Aflatoxin B1 aldehyde reductase member 4 | Inflammation_II	0.0627152	0.232206	0.00904695	4.14381e-12	Restless_Legs_Syndrome	0.0295588	0.0166586	0.076	480982	48.0553
rs59622577	T	C	1	19282519	Aflatoxin B1 aldehyde reductase member 4 | Inflammation_II	-0.316627	0.097373	0.012902	5.40754e-133	Restless_Legs_Syndrome	-0.0140989	0.0273345	0.606	480982	602.257
rs4515770	C	T	1	243523611	RAC-gamma serine/threonine-protein kinase | Oncology	0.0647252	0.217936	0.00927641	3.00677e-12	Restless_Legs_Syndrome	0.00895974	0.0192722	0.642	480982	48.6841
rs114487521	T	G	3	105354234	CD166 antigen | Cardiometabolic	0.264683	0.0211451	0.0243765	1.82516e-27	Restless_Legs_Syndrome	-0.0273712	0.0573208	0.633	480982	117.899
rs183258379	T	G	3	105510233	CD166 antigen | Cardiometabolic	-0.298584	0.00823877	0.038417	7.71436e-15	Restless_Legs_Syndrome	0.0168571	0.0809297	0.835	480982	60.4068
rs34926152	T	G	3	105545332	CD166 antigen | Cardiometabolic	-0.30284	0.0485333	0.0159911	5.5437e-80	Restless_Legs_Syndrome	-0.0439519	0.0403469	0.276	480982	358.649
rs78391389	C	T	17	19812269	Aldehyde dehydrogenase, dimeric NADP-preferring | Inflammation	0.163331	0.0512458	0.0166094	8.06306e-23	Restless_Legs_Syndrome	-0.0171462	0.0372161	0.645	480982	96.7006
rs8081130	A	G	17	19699747	Aldehyde dehydrogenase, dimeric NADP-preferring | Inflammation	0.350288	0.63188	0.0076473	1e-200	Restless_Legs_Syndrome	0.00702461	0.0169189	0.678	480982	2098.14
rs115456891	T	C	6	24436976	Succinate-semialdehyde dehydrogenase, mitochondrial | Neurology_II	-0.237443	0.0113201	0.0365701	8.42364e-11	Restless_Legs_Syndrome	0.0178399	0.0693535	0.797	480982	42.1567
rs2744581	G	A	6	24502256	Succinate-semialdehyde dehydrogenase, mitochondrial | Neurology_II	-0.141489	0.518923	0.00761857	5.45004e-77	Restless_Legs_Syndrome	-0.0345914	0.0139576	0.0132	480982	344.904
rs115141377	A	G	2	232214999	Alkaline phosphatase, placental type | Oncology	0.249836	0.0237756	0.0243274	9.64939e-25	Restless_Legs_Syndrome	-0.0534008	0.0510988	0.296	480982	105.467
rs140148638	A	G	2	232581244	Alkaline phosphatase, placental type | Oncology	0.249447	0.0147184	0.0324304	1.45111e-14	Restless_Legs_Syndrome	0.102557	0.0548676	0.0616	480982	59.1632
rs141735273	A	G	2	232211802	Alkaline phosphatase, placental type | Oncology	0.209556	0.0370843	0.0199793	9.74092e-26	Restless_Legs_Syndrome	-0.0140989	0.0455653	0.757	480982	110.012
rs2853368	G	A	2	232452480	Alkaline phosphatase, placental type | Oncology	0.320036	0.299358	0.00818003	1e-200	Restless_Legs_Syndrome	0.0139029	0.0166602	0.404	480982	1530.69
rs73000817	A	G	2	231914445	Alkaline phosphatase, placental type | Oncology	0.0531116	0.194923	0.00937714	1.47938e-08	Restless_Legs_Syndrome	0.0198026	0.0204554	0.333	480982	32.0803
rs1490481	T	C	4	70395591	Ameloblastin | Inflammation	0.0769408	0.716707	0.00857311	2.84184e-19	Restless_Legs_Syndrome	-0.00796817	0.0158878	0.616	480982	80.5446
rs113974644	C	T	9	114331793	Protein AMBP [Cleaved into: Alpha-1-microglobulin | Oncology	-0.055772	0.264511	0.00826728	1.5188e-11	Restless_Legs_Syndrome	0.00697561	0.0182311	0.702	480982	45.51
rs141738059	C	T	9	114069727	Protein AMBP [Cleaved into: Alpha-1-microglobulin | Oncology	0.41237	0.0123865	0.0320336	6.38263e-38	Restless_Legs_Syndrome	0.0870947	0.078628	0.268	480982	165.715
rs3762058	T	C	9	114080053	Protein AMBP [Cleaved into: Alpha-1-microglobulin | Oncology	0.116696	0.0486241	0.0166572	2.45697e-12	Restless_Legs_Syndrome	0.00697561	0.0124734	0.576	480982	49.0804
rs2570972	G	A	1	109509517	Amphoterin-induced protein 1 | Neurology_II	0.0458459	0.522258	0.00779674	4.09921e-09	Restless_Legs_Syndrome	-0.0198026	0.0155553	0.203	480982	34.576
rs1917661	T	C	12	47108636	Amphoterin-induced protein 2 | Oncology	-0.0649885	0.85493	0.0107369	1.42344e-09	Restless_Legs_Syndrome	-0.0411419	0.0227226	0.0702	480982	36.6366
rs138374750	A	G	14	103192069	Protein amnionless [Cleaved into: Soluble protein amnionless] | Inflammation	0.391652	0.019253	0.0287394	2.74031e-42	Restless_Legs_Syndrome	-0.0640053	0.0585113	0.274	480982	185.714
rs139029213	G	A	14	102753523	Protein amnionless [Cleaved into: Soluble protein amnionless] | Inflammation	-0.171832	0.0179472	0.0291246	3.63697e-09	Restless_Legs_Syndrome	0.00697561	0.0560749	0.901	480982	34.8087
rs142283868	A	G	14	103322049	Protein amnionless [Cleaved into: Soluble protein amnionless] | Inflammation	-0.233851	0.0146084	0.0327927	9.95176e-13	Restless_Legs_Syndrome	-0.0460439	0.0764517	0.547	480982	50.8539
rs145444215	A	G	14	102792569	Protein amnionless [Cleaved into: Soluble protein amnionless] | Inflammation	-0.259723	0.0265134	0.0241148	4.75554e-27	Restless_Legs_Syndrome	-0.065072	0.0531689	0.221	480982	115.999
rs2295828	C	T	14	102922662	Protein amnionless [Cleaved into: Soluble protein amnionless] | Inflammation	0.675455	0.469753	0.00839659	1e-200	Restless_Legs_Syndrome	-0.0139029	0.0169469	0.412	480982	6471.23
rs34334082	A	G	14	102984621	Protein amnionless [Cleaved into: Soluble protein amnionless] | Inflammation	-0.441266	0.0340587	0.0212829	1.73181e-95	Restless_Legs_Syndrome	0.0861777	0.0421501	0.0409	480982	429.872
rs34341375	A	C	14	102736603	Protein amnionless [Cleaved into: Soluble protein amnionless] | Inflammation	0.344301	0.0209126	0.0279835	8.64968e-35	Restless_Legs_Syndrome	-0.0481404	0.0544921	0.377	480982	151.381
rs74621835	A	G	14	101962712	Protein amnionless [Cleaved into: Soluble protein amnionless] | Inflammation	0.185532	0.016837	0.0298237	4.94186e-10	Restless_Legs_Syndrome	-0.0387408	0.0606531	0.523	480982	38.7003
rs117302185	C	A	11	10459632	AMP deaminase 3 | Neurology_II	-0.608213	0.024695	0.024072	7.4817e-141	Restless_Legs_Syndrome	-0.0191828	0.0506705	0.705	480982	638.391
rs57738856	T	C	11	10383926	AMP deaminase 3 | Neurology_II	-0.13156	0.114162	0.0113901	7.3536e-31	Restless_Legs_Syndrome	-0.0356272	0.0244453	0.145	480982	133.411
rs61891766	A	G	11	10318532	AMP deaminase 3 | Neurology_II	-0.257948	0.0158681	0.0303531	1.92442e-17	Restless_Legs_Syndrome	-0.0345914	0.0628403	0.582	480982	72.2201
rs75317269	T	C	11	10525176	AMP deaminase 3 | Neurology_II	0.119626	0.0309277	0.0217047	3.55746e-08	Restless_Legs_Syndrome	0.0285875	0.0480651	0.552	480982	30.3769
rs115741229	A	G	1	104416191	Alpha-amylase 1A_Alpha-amylase 1B_Alpha-amylase 1C | Inflammation_II	-0.402876	0.015468	0.0323425	1.28855e-35	Restless_Legs_Syndrome	-0.040822	0.063605	0.521	480982	155.166
rs141097223	T	C	1	103851222	Alpha-amylase 1A_Alpha-amylase 1B_Alpha-amylase 1C | Inflammation_II	-0.517952	0.0536403	0.0175533	2.31739e-191	Restless_Legs_Syndrome	-0.0232686	0.0343377	0.498	480982	870.686
rs142394676	C	T	1	104238114	Alpha-amylase 1A_Alpha-amylase 1B_Alpha-amylase 1C | Inflammation_II	0.19036	0.0184771	0.0305693	4.74952e-10	Restless_Legs_Syndrome	0.0266419	0.0629231	0.672	480982	38.7776
rs2646700	G	A	1	104420585	Alpha-amylase 1A_Alpha-amylase 1B_Alpha-amylase 1C | Inflammation_II	0.164655	0.969462	0.0227844	4.95108e-13	Restless_Legs_Syndrome	-0.0266419	0.0411156	0.517	480982	52.2245
rs4344361	C	T	1	103493407	Alpha-amylase 1A_Alpha-amylase 1B_Alpha-amylase 1C | Inflammation_II	0.524205	0.09278	0.0135431	1e-200	Restless_Legs_Syndrome	-0.0120726	0.0277916	0.664	480982	1498.19
rs4847148	A	C	1	103907224	Alpha-amylase 1A_Alpha-amylase 1B_Alpha-amylase 1C | Inflammation_II	-0.393303	0.0152934	0.0322468	3.23892e-34	Restless_Legs_Syndrome	-0.0576291	0.0670404	0.39	480982	148.758
rs544149998	G	A	1	103885680	Alpha-amylase 1A_Alpha-amylase 1B_Alpha-amylase 1C | Inflammation_II	0.274254	0.0134489	0.035902	2.18978e-14	Restless_Legs_Syndrome	-0.140412	0.0763764	0.066	480982	58.3537
rs77395797	T	C	1	103869827	Alpha-amylase 1A_Alpha-amylase 1B_Alpha-amylase 1C | Inflammation_II	-0.514456	0.0129229	0.0344815	2.45132e-50	Restless_Legs_Syndrome	0.0459289	0.0733127	0.531	480982	222.599
rs192796270	T	C	1	102768618	Pancreatic alpha-amylase | Cardiometabolic	0.161403	0.0241091	0.0254727	2.3531e-10	Restless_Legs_Syndrome	-0.0449974	0.0548495	0.412	480982	40.1489
rs1932471	A	C	1	104131536	Pancreatic alpha-amylase | Cardiometabolic	-0.168855	0.418415	0.00791031	4.22669e-101	Restless_Legs_Syndrome	0.00498754	0.0146203	0.733	480982	455.66
rs568166518	T	G	1	103601093	Pancreatic alpha-amylase | Cardiometabolic	-0.332064	0.0197625	0.0289618	1.96381e-30	Restless_Legs_Syndrome	-0.0294288	0.0472044	0.533	480982	131.46
rs72688875	T	C	1	103235216	Pancreatic alpha-amylase | Cardiometabolic	0.21481	0.14107	0.0111789	2.73527e-82	Restless_Legs_Syndrome	-0.0130852	0.0229757	0.569	480982	369.242
rs72692398	T	C	1	103481378	Pancreatic alpha-amylase | Cardiometabolic	-0.371573	0.250741	0.00896991	1e-200	Restless_Legs_Syndrome	-0.0120726	0.0163398	0.46	480982	1715.98
rs1932471	A	C	1	104131536	Alpha-amylase 2B | Cardiometabolic	-0.169286	0.418588	0.00805881	5.74116e-98	Restless_Legs_Syndrome	0.00498754	0.0146203	0.733	480982	441.266
rs568166518	T	G	1	103601093	Alpha-amylase 2B | Cardiometabolic	-0.261299	0.0197417	0.0295075	8.34449e-19	Restless_Legs_Syndrome	-0.0294288	0.0472044	0.533	480982	78.4171
rs72688875	T	C	1	103235216	Alpha-amylase 2B | Cardiometabolic	0.220699	0.140843	0.0114071	2.13698e-83	Restless_Legs_Syndrome	-0.0130852	0.0229757	0.569	480982	374.326
rs72692398	T	C	1	103481378	Alpha-amylase 2B | Cardiometabolic	-0.3649	0.251141	0.00913779	1e-200	Restless_Legs_Syndrome	-0.0120726	0.0163398	0.46	480982	1594.65
rs77135783	T	C	1	102769370	Alpha-amylase 2B | Cardiometabolic	0.150285	0.0241245	0.0259454	6.94033e-09	Restless_Legs_Syndrome	-0.0502412	0.0547724	0.359	480982	33.5514
rs12433905	A	G	14	20690144	Angiogenin | Cardiometabolic	0.530444	0.143042	0.0105365	1e-200	Restless_Legs_Syndrome	0.0188218	0.0230412	0.414	480982	2534.47
rs2873965	C	T	14	20725162	Angiogenin | Cardiometabolic	-0.0759262	0.554471	0.00729462	2.26725e-25	Restless_Legs_Syndrome	0.0010005	0.018998	0.958	480982	108.337
rs4981311	A	G	14	20674854	Angiogenin | Cardiometabolic	0.587708	0.154822	0.0102177	1e-200	Restless_Legs_Syndrome	0.0449734	0.0213777	0.0354	480982	3308.39
rs56067458	T	C	14	20628596	Angiogenin | Cardiometabolic	-0.130357	0.076114	0.0139392	8.61192e-21	Restless_Legs_Syndrome	-0.0232686	0.0291668	0.425	480982	87.4567
rs61976936	A	G	14	20785521	Angiogenin | Cardiometabolic	-0.166229	0.0156479	0.0295972	1.94998e-08	Restless_Legs_Syndrome	0.130151	0.0665204	0.0504	480982	31.5437
rs1319745	G	T	8	107073998	Angiopoietin-1 | Inflammation	0.0560846	0.366072	0.00775484	4.75226e-13	Restless_Legs_Syndrome	0.00598207	0.0154707	0.699	480982	52.3048
rs1968586	T	C	8	6421990	Angiopoietin-2 | Oncology	-0.156687	0.355439	0.00780439	1.17842e-89	Restless_Legs_Syndrome	-0.0110609	0.0154137	0.473	480982	403.077
rs2959812	G	A	8	6533781	Angiopoietin-2 | Oncology	-0.140484	0.720229	0.008208	1.13841e-65	Restless_Legs_Syndrome	-0.00399202	0.0180537	0.825	480982	292.94
rs73184454	A	G	8	6623373	Angiopoietin-2 | Oncology	0.0903131	0.0738684	0.0141935	1.97884e-10	Restless_Legs_Syndrome	-0.00400802	0.0420144	0.924	480982	40.4876
rs12753251	A	G	1	178560763	Angiopoietin-related protein 1 | Cardiometabolic	-0.284166	0.534054	0.00751466	1e-200	Restless_Legs_Syndrome	-0.00904074	0.0154721	0.559	480982	1429.97
rs16852390	A	G	1	178054508	Angiopoietin-related protein 1 | Cardiometabolic	-0.072688	0.127948	0.0113574	1.55303e-10	Restless_Legs_Syndrome	-0.00501254	0.0254729	0.844	480982	40.9607
rs871632	C	T	1	178934631	Angiopoietin-related protein 1 | Cardiometabolic	0.214752	0.283205	0.0084165	1.3213e-143	Restless_Legs_Syndrome	0.00598207	0.0175357	0.733	480982	651.046
rs571858	G	A	9	126930553	Angiopoietin-related protein 2 | Inflammation	-0.0548668	0.720972	0.00818204	2.00355e-11	Restless_Legs_Syndrome	0.0171462	0.0175654	0.329	480982	44.9672
rs11807161	T	C	1	62988926	Angiopoietin-related protein 3 | Cardiometabolic	-0.0425817	0.381136	0.00752009	1.49283e-08	Restless_Legs_Syndrome	0.0158733	0.0166703	0.341	480982	32.0627
rs192243749	A	C	1	62141559	Angiopoietin-related protein 3 | Cardiometabolic	0.227149	0.00930995	0.0370205	8.4754e-10	Restless_Legs_Syndrome	0.0870947	0.0702414	0.215	480982	37.6476
rs2012767	C	T	1	62417463	Angiopoietin-related protein 3 | Cardiometabolic	0.221353	0.0102847	0.0355718	4.88664e-10	Restless_Legs_Syndrome	0.0676586	0.0830039	0.415	480982	38.7221
rs2278236	A	G	19	8366697	Angiopoietin-related protein 4 | Inflammation	0.279904	0.514287	0.00751661	1e-200	Restless_Legs_Syndrome	-0.0148886	0.0152527	0.329	480982	1386.67
rs2967614	A	G	19	8393261	Angiopoietin-related protein 4 | Inflammation	0.0478608	0.607256	0.00775469	6.74963e-10	Restless_Legs_Syndrome	-0.0276152	0.0159764	0.0839	480982	38.0918
rs12074336	G	T	1	11430857	Angiopoietin-related protein 7 | Oncology	-0.360382	0.0352853	0.0199643	7.70371e-73	Restless_Legs_Syndrome	0.0843411	0.0416965	0.0431	480982	325.85
rs1884429	C	T	1	11052779	Angiopoietin-related protein 7 | Oncology	0.361523	0.765559	0.00869344	1e-200	Restless_Legs_Syndrome	0.0120726	0.018411	0.512	480982	1729.37
rs4263998	T	C	1	11604156	Angiopoietin-related protein 7 | Oncology	-0.155376	0.0675651	0.0154439	8.24518e-24	Restless_Legs_Syndrome	0.0217615	0.0331868	0.512	480982	101.217
rs4719474	A	C	7	16637330	Ankyrin repeat and MYND domain-containing protein 2 | Inflammation_II	0.081885	0.376146	0.00800392	1.44611e-24	Restless_Legs_Syndrome	0.00598207	0.0179546	0.739	480982	104.665
rs35496925	G	A	22	38028600	Ankyrin repeat domain-containing protein 54 | Oncology	0.143104	0.0593553	0.0160721	5.39262e-19	Restless_Legs_Syndrome	0.00299551	0.0373048	0.936	480982	79.279
rs11857014	T	C	15	89530308	Aminopeptidase N | Cardiometabolic	-0.07399	0.394807	0.00776254	1.54775e-21	Restless_Legs_Syndrome	0.0119286	0.016217	0.462	480982	90.8528
rs1966720	C	T	15	89826522	Aminopeptidase N | Cardiometabolic	0.253246	0.282761	0.008366	1e-200	Restless_Legs_Syndrome	0.0109399	0.0166442	0.511	480982	916.325
rs28698386	T	C	15	89783995	Aminopeptidase N | Cardiometabolic	-0.349816	0.519361	0.00754613	1e-200	Restless_Legs_Syndrome	-0.0129162	0.0153795	0.401	480982	2148.97
rs11936562	G	A	4	168155041	Annexin A10 | Neurology	0.0503908	0.598234	0.0076996	5.96623e-11	Restless_Legs_Syndrome	-0.0207825	0.0158575	0.19	480982	42.8318
rs2784773	C	T	10	80160044	Annexin A11 | Inflammation	0.0662676	0.644151	0.00788898	4.46478e-17	Restless_Legs_Syndrome	-0.00399202	0.0150635	0.791	480982	70.5604
rs143857439	G	T	15	60218783	Annexin A2 | Cardiometabolic_II	-0.172438	0.017622	0.0300129	9.16727e-09	Restless_Legs_Syndrome	-0.0747235	0.0529267	0.158	480982	33.0103
rs145847883	T	C	15	60714427	Annexin A2 | Cardiometabolic_II	0.224018	0.0337511	0.0224763	2.12863e-23	Restless_Legs_Syndrome	0.0468836	0.0447697	0.295	480982	99.3382
rs190776828	A	G	15	60522854	Annexin A2 | Cardiometabolic_II	-0.187966	0.0423183	0.0198404	2.69588e-21	Restless_Legs_Syndrome	0.0178399	0.0401747	0.657	480982	89.7548
rs67827628	C	T	15	60390021	Annexin A2 | Cardiometabolic_II	0.604168	0.135686	0.0110812	1e-200	Restless_Legs_Syndrome	0.0148886	0.0229771	0.517	480982	2972.64
rs72744887	G	A	15	60344777	Annexin A2 | Cardiometabolic_II	0.134232	0.105829	0.0125524	1.08893e-26	Restless_Legs_Syndrome	0.0129162	0.0263495	0.624	480982	114.356
rs9920880	C	T	15	60704165	Annexin A2 | Cardiometabolic_II	0.126979	0.0739802	0.014539	2.4649e-18	Restless_Legs_Syndrome	0.00598207	0.0142205	0.674	480982	76.2772
rs17003342	T	G	4	78545837	Annexin A3 | Neurology	-0.0906377	0.638049	0.00773751	1.07969e-31	Restless_Legs_Syndrome	0.0120726	0.0158064	0.445	480982	137.219
rs56398743	C	A	2	69791140	Annexin A4 | Cardiometabolic	0.057062	0.204768	0.00932264	9.31086e-10	Restless_Legs_Syndrome	-0.040822	0.01933	0.0347	480982	37.4642
rs2306411	G	A	4	121677480	Annexin A5 | Neurology	-0.116734	0.291401	0.00845178	2.16471e-43	Restless_Legs_Syndrome	-0.0171462	0.0174568	0.326	480982	190.765
rs1049742	T	C	7	150857465	Amiloride-sensitive amine oxidase [copper-containing] | Inflammation	0.495049	0.0810059	0.0140843	1e-200	Restless_Legs_Syndrome	0.0525925	0.0283307	0.0634	480982	1235.45
rs11768123	C	T	7	150902759	Amiloride-sensitive amine oxidase [copper-containing] | Inflammation	-0.0632227	0.147111	0.0109456	7.64522e-09	Restless_Legs_Syndrome	0.0188218	0.0225546	0.404	480982	33.3631
rs12948911	T	C	17	42446588	Membrane primary amine oxidase | Cardiometabolic	-0.377035	0.188667	0.00927326	1e-200	Restless_Legs_Syndrome	-0.0242927	0.0202379	0.23	480982	1653.1
rs141836654	A	G	17	42308410	Membrane primary amine oxidase | Cardiometabolic	0.162205	0.0210738	0.0260312	4.62999e-10	Restless_Legs_Syndrome	0.0009995	0.0569604	0.986	480982	38.8276
rs73307798	G	T	17	41932542	Membrane primary amine oxidase | Cardiometabolic	0.10947	0.172421	0.00961247	4.78189e-30	Restless_Legs_Syndrome	0.00697561	0.0208537	0.738	480982	129.694
rs76305463	C	A	17	42864869	Membrane primary amine oxidase | Cardiometabolic	-0.727222	0.0178104	0.0281339	2.52348e-147	Restless_Legs_Syndrome	-0.0460439	0.0541321	0.395	480982	668.15
rs76844890	T	G	17	42891452	Membrane primary amine oxidase | Cardiometabolic	-0.293126	0.0205271	0.0255048	1.4312e-30	Restless_Legs_Syndrome	0.0285875	0.0546644	0.601	480982	132.088
rs28403575	T	C	14	23556131	AP-1 complex subunit gamma-like 2 | Oncology_II	-0.192051	0.0884882	0.0131331	1.99205e-48	Restless_Legs_Syndrome	-0.0232686	0.0288542	0.42	480982	213.845
rs11746090	A	G	5	78044022	AP-3 complex subunit beta-1 | Oncology_II	-0.0528314	0.306136	0.00812175	7.7732e-11	Restless_Legs_Syndrome	-0.0140989	0.0166459	0.397	480982	42.3141
rs2017306	C	A	10	26306329	Amyloid beta A4 precursor protein-binding family B member 1-interacting protein | Oncology	-0.0670109	0.184351	0.00961761	3.22552e-12	Restless_Legs_Syndrome	0.00399202	0.0205536	0.846	480982	48.5463
rs12727188	G	T	1	159516538	Serum amyloid P-component | Inflammation_II	0.192658	0.0899201	0.0124766	8.59409e-54	Restless_Legs_Syndrome	-0.0387408	0.0261183	0.138	480982	238.441
rs36126250	G	T	1	159593911	Serum amyloid P-component | Inflammation_II	-0.535152	0.0229999	0.0235983	7.46449e-114	Restless_Legs_Syndrome	-0.0222456	0.0496319	0.654	480982	514.272
rs1130409	G	T	14	20456995	APEX nuclease | Oncology	-0.388737	0.480083	0.00729531	1e-200	Restless_Legs_Syndrome	-0.00498754	0.0149696	0.739	480982	2839.38
rs1760927	C	T	14	20488285	APEX nuclease | Oncology	-0.0586342	0.641359	0.00779098	5.2348e-14	Restless_Legs_Syndrome	0.0151136	0.0167887	0.368	480982	56.6393
rs2727784	T	C	11	116840425	Apolipoprotein A-I | Inflammation_II	-0.0635894	0.649749	0.00747609	1.80509e-17	Restless_Legs_Syndrome	-0.0468836	0.016166	0.00373	480982	72.347
rs4073054	A	C	1	161230697	Apolipoprotein A-II | Inflammation_II	0.0671418	0.626291	0.00754407	5.58727e-19	Restless_Legs_Syndrome	0.0151136	0.01658	0.362	480982	79.209
rs112223196	C	A	16	28287097	Apolipoprotein B receptor | Cardiometabolic_II	-0.70601	0.243913	0.00902303	1e-200	Restless_Legs_Syndrome	-0.0345914	0.0183271	0.0591	480982	6122.33
rs118005546	A	G	16	28414709	Apolipoprotein B receptor | Cardiometabolic_II	0.615831	0.0138332	0.0373252	3.72649e-61	Restless_Legs_Syndrome	-0.058689	0.070179	0.403	480982	272.219
rs144619400	T	C	16	28077835	Apolipoprotein B receptor | Cardiometabolic_II	-0.215283	0.0297762	0.0235371	5.87895e-20	Restless_Legs_Syndrome	0.0246926	0.0449768	0.583	480982	83.6592
rs4788120	T	C	16	29027131	Apolipoprotein B receptor | Cardiometabolic_II	0.15539	0.672513	0.00855392	9.59843e-74	Restless_Legs_Syndrome	0.0232686	0.0165208	0.159	480982	330.001
rs483082	T	G	19	44912921	Apolipoprotein C-I | Inflammation_II	0.0988073	0.2373	0.00842705	9.48637e-32	Restless_Legs_Syndrome	0.0109399	0.0179405	0.542	480982	137.476
rs62118471	C	T	19	45187791	Apolipoprotein C-I | Inflammation_II	0.139677	0.026908	0.0234145	2.44017e-09	Restless_Legs_Syndrome	0.0971267	0.0464924	0.0367	480982	35.5861
rs11185487	A	G	3	195876763	Apolipoprotein D | Inflammation_II	0.0517344	0.500518	0.00818346	2.58488e-10	Restless_Legs_Syndrome	0.00895974	0.0176149	0.611	480982	39.9655
rs139828053	C	T	3	195572021	Apolipoprotein D | Inflammation_II	-0.536629	0.0313123	0.0220963	2.76058e-130	Restless_Legs_Syndrome	-0.0672087	0.047833	0.16	480982	589.806
rs1836278	C	T	19	44379387	Apolipoprotein E | Inflammation_II	0.070828	0.200706	0.00942313	5.63119e-14	Restless_Legs_Syndrome	-0.00501254	0.0207373	0.809	480982	56.4962
rs56170641	A	G	19	45256342	Apolipoprotein E | Inflammation_II	-0.16939	0.0366789	0.0200249	2.6965e-17	Restless_Legs_Syndrome	-0.0491902	0.0416866	0.238	480982	71.5541
rs2020854	C	T	12	56349583	Apolipoprotein F | Inflammation_II	-0.351487	0.0696631	0.0143282	6.88652e-133	Restless_Legs_Syndrome	0.0305292	0.0286139	0.286	480982	601.777
rs117246909	T	C	17	66345111	Beta-2-glycoprotein 1 | Neurology	-0.172986	0.0163268	0.0297942	6.3975e-09	Restless_Legs_Syndrome	0.1415	0.0652441	0.0301	480982	33.71
rs118088174	T	C	17	66225335	Beta-2-glycoprotein 1 | Neurology	0.497873	0.0454896	0.0183043	6.53131e-163	Restless_Legs_Syndrome	0.00399202	0.0374016	0.915	480982	739.828
rs139464717	A	G	17	66320426	Beta-2-glycoprotein 1 | Neurology	-1.50643	0.0124293	0.0354532	1e-200	Restless_Legs_Syndrome	0.00299551	0.0853421	0.972	480982	1805.46
rs73336725	A	G	17	66197477	Beta-2-glycoprotein 1 | Neurology	-0.229675	0.0157925	0.0306825	7.12525e-14	Restless_Legs_Syndrome	0.0158733	0.0639606	0.804	480982	56.0333
rs77620153	A	G	17	66134676	Beta-2-glycoprotein 1 | Neurology	-0.696217	0.0555608	0.0165616	1e-200	Restless_Legs_Syndrome	-0.0110609	0.0351491	0.753	480982	1767.2
rs136168	A	G	22	36264796	Apolipoprotein L1 | Inflammation_II	-0.317775	0.813258	0.00879463	1e-200	Restless_Legs_Syndrome	-0.00796817	0.0206793	0.7	480982	1305.58
rs71538566	T	G	6	32573337	Apolipoprotein M | Cardiometabolic	-0.157181	0.0874697	0.0146474	7.28283e-27	Restless_Legs_Syndrome	-0.0202027	0.0559426	0.718	480982	115.154
rs805258	T	C	6	31665775	Apolipoprotein M | Cardiometabolic	-0.784462	0.0295922	0.0217097	1e-200	Restless_Legs_Syndrome	0.0544882	0.0455883	0.232	480982	1305.68
rs8131895	A	C	21	26131210	Amyloid-beta precursor protein | Neurology	-0.0727454	0.654117	0.00790977	3.68383e-20	Restless_Legs_Syndrome	-0.0009995	0.0132789	0.94	480982	84.5831
rs10778371	A	G	12	105245546	DCC-interacting protein 13-beta | Inflammation_II	0.128895	0.372231	0.00780763	3.17176e-61	Restless_Legs_Syndrome	0.0266419	0.0160246	0.0964	480982	272.542
rs12596224	G	A	16	88800278	Adenine phosphoribosyltransferase | Neurology	-0.0725376	0.242878	0.00871955	8.8736e-17	Restless_Legs_Syndrome	0.00598207	0.0177428	0.736	480982	69.2051
rs8062694	C	T	16	88998908	Adenine phosphoribosyltransferase | Neurology	0.186513	0.986519	0.0323649	8.2718e-09	Restless_Legs_Syndrome	-0.130151	0.0537706	0.0155	480982	33.2101
rs1691273	T	C	4	74457928	Amphiregulin | Oncology	-0.177292	0.692133	0.00815605	9.07821e-105	Restless_Legs_Syndrome	0.0100503	0.0164816	0.542	480982	472.518
rs4619875	T	C	4	152779978	Arfaptin-1 | Neurology_II	0.158521	0.403525	0.0076511	2.3518e-95	Restless_Legs_Syndrome	0.0119286	0.015017	0.427	480982	429.265
rs112035159	T	C	6	131656505	Arginase-1 | Oncology	0.266093	0.0169294	0.0285039	1.0067e-20	Restless_Legs_Syndrome	0.0314987	0.0622755	0.613	480982	87.1482
rs2781668	T	C	6	131576138	Arginase-1 | Oncology	-0.237197	0.166831	0.00985627	5.74116e-128	Restless_Legs_Syndrome	0.0188218	0.020307	0.354	480982	579.153
rs61990120	A	G	14	67622703	Arginase-2, mitochondrial | Oncology_II	0.0834862	0.141866	0.0110515	4.21211e-14	Restless_Legs_Syndrome	0.0168571	0.0229687	0.463	480982	57.0672
rs13413887	G	A	2	68769536	Rho GTPase-activating protein 25 | Oncology	0.105748	0.758171	0.00888962	1.24566e-32	Restless_Legs_Syndrome	0.0010005	0.0257446	0.969	480982	141.507
rs6730572	G	T	2	68803018	Rho GTPase-activating protein 25 | Oncology	0.049192	0.744276	0.00894892	3.86349e-08	Restless_Legs_Syndrome	0.0140989	0.0186227	0.449	480982	30.2167
rs13281104	G	A	8	1863757	Rho guanine nucleotide exchange factor 10 | Neurology_II	0.316776	0.243527	0.00868295	1e-200	Restless_Legs_Syndrome	0.00697561	0.0169121	0.68	480982	1330.98
rs13230714	G	T	7	144477198	Rho guanine nucleotide exchange factor 5 | Neurology_II	0.247286	0.303561	0.00844884	2.60016e-188	Restless_Legs_Syndrome	0.0139029	0.0140673	0.323	480982	856.653
rs6969385	A	G	7	143912622	Rho guanine nucleotide exchange factor 5 | Neurology_II	-0.395552	0.209926	0.00954538	1e-200	Restless_Legs_Syndrome	0.0139029	0.0187752	0.459	480982	1717.2
rs62037085	T	C	16	57381898	ADP-ribosylation factor-like protein 2-binding protein | Cardiometabolic_II	-0.105986	0.0443821	0.0186093	1.23123e-08	Restless_Legs_Syndrome	-0.0171462	0.0377867	0.65	480982	32.4367
rs7198865	A	G	16	57249818	ADP-ribosylation factor-like protein 2-binding protein | Cardiometabolic_II	-0.746164	0.0352316	0.0208366	1e-200	Restless_Legs_Syndrome	-0.00601807	0.0435133	0.89	480982	1282.37
rs118119439	A	G	22	50534802	Arylsulfatase A | Neurology	-0.303619	0.019096	0.0274105	1.62667e-28	Restless_Legs_Syndrome	0.127513	0.0536188	0.0174	480982	122.694
rs13057207	G	A	22	50648599	Arylsulfatase A | Neurology	-0.222777	0.0551493	0.0164579	9.56533e-42	Restless_Legs_Syndrome	0.0285875	0.0344032	0.406	480982	183.228
rs190070543	G	A	22	50593732	Arylsulfatase A | Neurology	-0.154255	0.0639445	0.0157415	1.13423e-22	Restless_Legs_Syndrome	-0.0314907	0.0335551	0.348	480982	96.0254
rs77135372	A	G	22	50545936	Arylsulfatase A | Neurology	1.29072	0.0275245	0.0229406	1e-200	Restless_Legs_Syndrome	0.0314987	0.0547393	0.565	480982	3165.59
rs11743362	A	G	5	78880898	Arylsulfatase B | Oncology	-0.293751	0.43959	0.00761574	1e-200	Restless_Legs_Syndrome	-0.00702461	0.01577	0.656	480982	1487.77
rs12653089	T	C	5	78387710	Arylsulfatase B | Oncology	-0.0765671	0.254913	0.00868939	1.23396e-18	Restless_Legs_Syndrome	-0.00904074	0.0169605	0.594	480982	77.6436
rs1402684	T	G	5	78984708	Arylsulfatase B | Oncology	0.051624	0.266204	0.00865581	2.46008e-09	Restless_Legs_Syndrome	-0.0242927	0.0172479	0.159	480982	35.5703
rs10009108	A	C	4	76106512	Ecto-ADP-ribosyltransferase 3 | Cardiometabolic	0.095251	0.380783	0.00708137	3.04018e-41	Restless_Legs_Syndrome	0.00598207	0.0163226	0.714	480982	180.927
rs145966904	A	G	4	76491793	Ecto-ADP-ribosyltransferase 3 | Cardiometabolic	-0.133609	0.021659	0.024271	3.69445e-08	Restless_Legs_Syndrome	-0.0965109	0.0585706	0.0994	480982	30.3037
rs4859610	G	A	4	76079288	Ecto-ADP-ribosyltransferase 3 | Cardiometabolic	-0.283109	0.770775	0.00822487	1e-200	Restless_Legs_Syndrome	-0.0430595	0.0178581	0.0159	480982	1184.81
rs111546099	A	G	11	3651081	Ecto-ADP-ribosyltransferase 5 | Neurology_II	-0.0673147	0.55759	0.0080406	5.67153e-17	Restless_Legs_Syndrome	-0.0207825	0.0158933	0.191	480982	70.0879
rs75902876	A	G	11	3641791	Ecto-ADP-ribosyltransferase 5 | Neurology_II	0.349806	0.0812564	0.0153072	1.38357e-115	Restless_Legs_Syndrome	-0.0304592	0.0297555	0.306	480982	522.231
rs151142780	G	T	8	18085712	Acid ceramidase | Cardiometabolic_II	0.182996	0.030437	0.0226862	7.24102e-16	Restless_Legs_Syndrome	-0.0273712	0.0461361	0.553	480982	65.0668
rs17126188	G	A	8	18057832	Acid ceramidase | Cardiometabolic_II	-0.899609	0.00616559	0.0493408	2.84774e-74	Restless_Legs_Syndrome	0.126633	0.0845055	0.134	480982	332.426
rs185743521	A	G	8	18030214	Acid ceramidase | Cardiometabolic_II	0.221048	0.0244519	0.0253023	2.40935e-18	Restless_Legs_Syndrome	0.0544882	0.058788	0.354	480982	76.3226
rs187762605	A	G	8	17824946	Acid ceramidase | Cardiometabolic_II	0.202717	0.0151249	0.0320096	2.40453e-10	Restless_Legs_Syndrome	0.0573251	0.064213	0.372	480982	40.107
rs73196083	G	A	8	18053222	Acid ceramidase | Cardiometabolic_II	0.218828	0.0302857	0.0227604	6.94864e-22	Restless_Legs_Syndrome	0.0188218	0.0498942	0.706	480982	92.437
rs7462730	C	A	8	17851894	Acid ceramidase | Cardiometabolic_II	0.977796	0.96381	0.0208484	1e-200	Restless_Legs_Syndrome	-0.0119286	0.0415417	0.774	480982	2199.64
rs76745328	C	A	8	18082166	Acid ceramidase | Cardiometabolic_II	0.120402	0.0339482	0.0208009	7.11001e-09	Restless_Legs_Syndrome	0.0629748	0.0399558	0.115	480982	33.5045
rs10857481	A	G	10	49383693	Neutral ceramidase | Neurology	0.0675994	0.228336	0.00897572	5.02111e-14	Restless_Legs_Syndrome	0.00796817	0.0191285	0.677	480982	56.7214
rs17497903	A	G	10	50660260	Neutral ceramidase | Neurology	-0.103914	0.272808	0.00849191	1.97742e-34	Restless_Legs_Syndrome	-0.0140989	0.0174833	0.42	480982	149.74
rs986315	A	G	10	50329591	Neutral ceramidase | Neurology	-0.143852	0.393491	0.00769368	5.19757e-78	Restless_Legs_Syndrome	-0.0151136	0.0164425	0.358	480982	349.594
rs55714927	T	C	17	7176997	Asialoglycoprotein receptor 1 | Neurology	-0.19305	0.194969	0.00938678	5.5195e-94	Restless_Legs_Syndrome	-0.0232686	0.0202274	0.25	480982	422.967
rs2304980	T	G	17	7108754	Asialoglycoprotein receptor 2 | Inflammation_II	0.325192	0.289191	0.00824786	1e-200	Restless_Legs_Syndrome	-0.0335568	0.0160372	0.0364	480982	1554.52
rs72842814	A	G	17	7410818	Asialoglycoprotein receptor 2 | Inflammation_II	0.134502	0.0281668	0.0239609	1.98399e-08	Restless_Legs_Syndrome	-0.113169	0.0456633	0.0132	480982	31.5102
rs8071851	G	A	17	6970512	Asialoglycoprotein receptor 2 | Inflammation_II	-0.0677419	0.392058	0.00802266	3.07114e-17	Restless_Legs_Syndrome	0.00399202	0.0174453	0.819	480982	71.2981
rs149556327	A	G	9	93046096	Asporin | Cardiometabolic_II	-0.0824798	0.0739433	0.0141633	5.76328e-09	Restless_Legs_Syndrome	0.00895974	0.0297129	0.763	480982	33.913
rs2295941	G	A	9	92274705	Asporin | Cardiometabolic_II	-0.257487	0.327248	0.00781739	1e-200	Restless_Legs_Syndrome	0.001998	0.00878069	0.82	480982	1084.89
rs10897270	T	C	11	62415535	Isoaspartyl peptidase/L-asparaginase | Cardiometabolic_II	0.0810428	0.567888	0.0076582	3.59335e-26	Restless_Legs_Syndrome	0.0202027	0.0159751	0.206	480982	111.989
rs12798658	G	T	11	62238935	Isoaspartyl peptidase/L-asparaginase | Cardiometabolic_II	0.235779	0.0158212	0.0307201	1.6531e-14	Restless_Legs_Syndrome	0.001998	0.0498046	0.968	480982	58.9067
rs55906750	T	C	11	62300045	Isoaspartyl peptidase/L-asparaginase | Cardiometabolic_II	-0.361421	0.290945	0.00817283	1e-200	Restless_Legs_Syndrome	-0.0151136	0.0168943	0.371	480982	1955.61
rs10044368	A	G	5	151814076	Copper transport protein ATOX1 | Oncology	-0.071774	0.415589	0.00762623	4.89328e-21	Restless_Legs_Syndrome	0.0139029	0.0164145	0.397	480982	88.5757
rs510379	C	T	1	28208722	ATPase inhibitor, mitochondrial | Inflammation	0.11152	0.359785	0.00786245	1.15292e-45	Restless_Legs_Syndrome	0.0256677	0.0165535	0.121	480982	201.182
rs2239705	A	G	6	31545625	V-type proton ATPase subunit G 2 | Cardiometabolic_II	0.204384	0.157218	0.0106679	8.1903e-82	Restless_Legs_Syndrome	0.00995033	0.0214674	0.643	480982	367.059
rs28752924	C	T	6	31336145	V-type proton ATPase subunit G 2 | Cardiometabolic_II	0.0596733	0.443158	0.00805811	1.30798e-13	Restless_Legs_Syndrome	0.0430595	0.0209663	0.04	480982	54.8395
rs576591030	C	T	6	32492533	V-type proton ATPase subunit G 2 | Cardiometabolic_II	0.156627	0.0419657	0.0225847	4.05976e-12	Restless_Legs_Syndrome	0.129272	0.0904626	0.153	480982	48.0955
rs1275530	G	A	2	27209679	All-trans retinoic acid-induced differentiation factor | Oncology_II	-0.278873	0.707122	0.00811349	1e-200	Restless_Legs_Syndrome	-0.0217615	0.0164174	0.185	480982	1181.4
rs138043913	T	C	2	26715029	All-trans retinoic acid-induced differentiation factor | Oncology_II	0.301043	0.0199035	0.0275176	7.41822e-28	Restless_Legs_Syndrome	0.0227395	0.0574023	0.692	480982	119.684
rs59284336	T	C	2	26683568	All-trans retinoic acid-induced differentiation factor | Oncology_II	-0.111144	0.0379519	0.0194986	1.19743e-08	Restless_Legs_Syndrome	0.00598207	0.0377228	0.874	480982	32.4912
rs117894413	A	G	20	3835918	Attractin, Isoform 2 | Inflammation_II	-0.177542	0.0321812	0.020969	2.52e-17	Restless_Legs_Syndrome	-0.0629398	0.0458677	0.17	480982	71.6881
rs2787088	T	C	20	3665269	Attractin, Isoform 2 | Inflammation_II	0.179204	0.548242	0.00749458	2.34423e-126	Restless_Legs_Syndrome	0.002002	0.0154652	0.897	480982	571.743
rs77811530	G	A	20	3233216	Attractin, Isoform 2 | Inflammation_II	-0.564358	0.0827414	0.0135462	1e-200	Restless_Legs_Syndrome	-0.00300451	0.031495	0.924	480982	1735.7
rs497523	C	T	16	28566610	Ataxin-2-like protein | Neurology_II	-0.0508032	0.352525	0.00788585	1.17655e-10	Restless_Legs_Syndrome	0.0334348	0.0159102	0.0356	480982	41.5035
rs2498824	A	C	14	91916745	Ataxin-3 | Neurology_II	-0.0638405	0.205515	0.00914406	2.91743e-12	Restless_Legs_Syndrome	-0.002002	0.0221555	0.928	480982	48.7432
rs55656743	G	A	14	92073710	Ataxin-3 | Neurology_II	-0.306859	0.244708	0.00849727	1e-200	Restless_Legs_Syndrome	-0.0171462	0.0177113	0.333	480982	1304.12
rs11083613	C	T	19	41223600	Tyrosine-protein kinase receptor UFO | Cardiometabolic	-0.0668021	0.217662	0.00953238	2.4188e-12	Restless_Legs_Syndrome	0.0207825	0.0176499	0.239	480982	49.1109
rs338583	G	A	19	41206519	Tyrosine-protein kinase receptor UFO | Cardiometabolic	-0.0912701	0.279366	0.00825464	2.03142e-28	Restless_Legs_Syndrome	-0.0130852	0.0171323	0.445	480982	122.253
rs113473264	T	C	2	230993686	UDP-GlcNAc:betaGal beta-1,3-N-acetylglucosaminyltransferase 7 | Cardiometabolic_II	-0.374795	0.0106965	0.036128	3.25237e-25	Restless_Legs_Syndrome	-0.0110609	0.0531028	0.835	480982	107.622
rs11684589	T	G	2	231389474	UDP-GlcNAc:betaGal beta-1,3-N-acetylglucosaminyltransferase 7 | Cardiometabolic_II	0.140397	0.0970586	0.0125199	3.48658e-29	Restless_Legs_Syndrome	0.0421012	0.0310409	0.175	480982	125.752
rs140040124	C	T	2	231404021	UDP-GlcNAc:betaGal beta-1,3-N-acetylglucosaminyltransferase 7 | Cardiometabolic_II	0.239414	0.0215766	0.0269303	6.1038e-19	Restless_Legs_Syndrome	-0.0921153	0.0594066	0.121	480982	79.0345
rs144699115	A	G	2	231018945	UDP-GlcNAc:betaGal beta-1,3-N-acetylglucosaminyltransferase 7 | Cardiometabolic_II	0.165498	0.0228397	0.0250805	4.14859e-11	Restless_Legs_Syndrome	-0.0140989	0.0504761	0.78	480982	43.5425
rs4973432	C	T	2	231518438	UDP-GlcNAc:betaGal beta-1,3-N-acetylglucosaminyltransferase 7 | Cardiometabolic_II	-0.173085	0.83114	0.00982775	1.9994e-69	Restless_Legs_Syndrome	0.0161294	0.0217335	0.458	480982	310.178
rs7019909	T	C	9	33113324	Beta-1,4-galactosyltransferase 1 | Inflammation	0.331588	0.10231	0.0120316	3.38065e-167	Restless_Legs_Syndrome	-0.0120726	0.0257358	0.639	480982	759.54
rs10896113	T	C	11	66349640	Beta-1,4-glucuronyltransferase 1 | Neurology	-0.315543	0.221607	0.00871286	1e-200	Restless_Legs_Syndrome	-0.0304592	0.0187353	0.104	480982	1311.58
rs35434411	A	G	10	119669882	BAG family molecular chaperone regulator 3 | Neurology	0.177939	0.0311189	0.0216623	2.1355e-16	Restless_Legs_Syndrome	0.001998	0.0178749	0.911	480982	67.4735
rs9989483	T	C	17	80997736	Brain-specific angiogenesis inhibitor 1-associated protein 2 | Oncology	0.0952043	0.172757	0.0100281	2.22792e-21	Restless_Legs_Syndrome	0.0353671	0.0208347	0.0896	480982	90.1313
rs114649558	A	G	4	101867643	B-cell scaffold protein with ankyrin repeats | Inflammation	-0.156016	0.0343962	0.0204194	2.16222e-14	Restless_Legs_Syndrome	0.0582689	0.0448624	0.194	480982	58.3784
rs151290292	A	G	4	101905832	B-cell scaffold protein with ankyrin repeats | Inflammation	-0.144828	0.0229575	0.0248621	5.70296e-09	Restless_Legs_Syndrome	0.0620354	0.0524604	0.237	480982	33.9336
rs4698973	A	G	4	101858016	B-cell scaffold protein with ankyrin repeats | Inflammation	-0.120382	0.034016	0.0206448	5.50516e-09	Restless_Legs_Syndrome	-0.058689	0.044478	0.187	480982	34.0018
rs62324183	T	G	4	102103266	B-cell scaffold protein with ankyrin repeats | Inflammation	-0.348364	0.0195697	0.0270948	7.8361e-38	Restless_Legs_Syndrome	0.00399202	0.0429811	0.926	480982	165.308
rs8065014	A	G	17	6985286	Chromatin complexes subunit BAP18 | Neurology_II	-0.112333	0.0788245	0.0137575	3.20775e-16	Restless_Legs_Syndrome	0.0334348	0.0285767	0.242	480982	66.6708
rs10409076	T	G	19	44553995	Basal cell adhesion molecule | Neurology	0.118436	0.207013	0.00901462	1.9893e-39	Restless_Legs_Syndrome	-0.00803217	0.0191563	0.675	480982	172.613
rs1135062	G	A	19	44819487	Basal cell adhesion molecule | Neurology	0.163852	0.291626	0.00786395	2.04692e-96	Restless_Legs_Syndrome	-0.0100503	0.0173319	0.562	480982	434.132
rs2376868	A	C	19	45007882	Basal cell adhesion molecule | Neurology	-0.0451862	0.454787	0.00719179	3.32055e-10	Restless_Legs_Syndrome	0.00895974	0.0155306	0.564	480982	39.4764
rs28399654	A	G	19	44813331	Basal cell adhesion molecule | Neurology	-0.654361	0.0331879	0.019982	1e-200	Restless_Legs_Syndrome	0.00895974	0.0405201	0.825	480982	1072.4
rs2365715	G	A	1	156645322	Brevican core protein | Neurology	-0.231316	0.390314	0.00783623	1.65196e-191	Restless_Legs_Syndrome	-0.00601807	0.0171073	0.725	480982	871.359
rs10505955	C	T	12	24941287	Branched-chain-amino-acid aminotransferase, cytosolic | Cardiometabolic_II	-0.0992144	0.431793	0.00759285	5.09448e-39	Restless_Legs_Syndrome	-0.0120726	0.0151001	0.424	480982	170.742
rs11047639	T	G	12	24798554	Branched-chain-amino-acid aminotransferase, cytosolic | Cardiometabolic_II	0.28232	0.295239	0.00819217	1e-200	Restless_Legs_Syndrome	-0.0202027	0.0167945	0.229	480982	1187.64
rs147045202	C	T	3	165519013	Cholinesterase | Inflammation_II	0.21681	0.0176537	0.0292964	1.35613e-13	Restless_Legs_Syndrome	0.00598207	0.0644074	0.926	480982	54.7684
rs183246280	A	G	3	166186032	Cholinesterase | Inflammation_II	-0.435677	0.0137366	0.0325041	5.74778e-41	Restless_Legs_Syndrome	0.0601539	0.0569677	0.291	480982	179.661
rs76761332	C	T	3	165566159	Cholinesterase | Inflammation_II	-0.3959	0.0244424	0.0246763	6.32121e-58	Restless_Legs_Syndrome	0.001998	0.0637566	0.975	480982	257.401
rs9857802	G	A	3	164872739	Cholinesterase | Inflammation_II	-0.0702793	0.110878	0.0116928	1.84957e-09	Restless_Legs_Syndrome	0.0459289	0.0252303	0.0687	480982	36.1258
rs4987845	T	C	18	63127955	Apoptosis regulator Bcl-2 | Oncology_II	-0.0836381	0.0980051	0.0127266	4.96707e-11	Restless_Legs_Syndrome	0.00299551	0.0290958	0.918	480982	43.19
rs10858024	A	C	1	113915147	Bcl-2-like protein 15 | Inflammation_II	-0.0416702	0.421945	0.00758113	3.87249e-08	Restless_Legs_Syndrome	0.0266419	0.0158312	0.0924	480982	30.2123
rs80238569	G	A	11	27756316	Brain-derived neurotrophic factor | Cardiometabolic_II	0.126056	0.0387674	0.0192213	5.44879e-11	Restless_Legs_Syndrome	-0.0345914	0.0380266	0.363	480982	43.0092
rs12401854	T	C	1	156247610	Osteocalcin | Cardiometabolic_II	-0.0867091	0.150119	0.0103932	7.24937e-17	Restless_Legs_Syndrome	0.0119286	0.0215557	0.58	480982	69.6035
rs2246476	C	T	1	156271910	Osteocalcin | Cardiometabolic_II	-0.113297	0.245514	0.00860714	1.43021e-39	Restless_Legs_Syndrome	-0.0110609	0.0197269	0.575	480982	173.268
rs151268390	C	A	22	17734618	BH3-interacting domain death agonist | Inflammation	-0.211619	0.0146507	0.0332145	1.87465e-10	Restless_Legs_Syndrome	0.0825012	0.0639472	0.197	480982	40.5933
rs150812480	A	C	17	30387208	Bleomycin hydrolase | Cardiometabolic	-0.18264	0.0178941	0.0294621	5.67636e-10	Restless_Legs_Syndrome	0.00995033	0.0337309	0.768	480982	38.4295
rs3794809	T	C	17	30204240	Bleomycin hydrolase | Cardiometabolic	-0.294348	0.445121	0.00741917	1e-200	Restless_Legs_Syndrome	-0.00501254	0.0172213	0.771	480982	1574.02
rs9906015	C	T	17	30970193	Bleomycin hydrolase | Cardiometabolic	0.351299	0.026299	0.0241166	4.57404e-48	Restless_Legs_Syndrome	-0.0110609	0.0460056	0.81	480982	212.188
rs55769428	C	A	10	96246079	B-cell linker protein | Inflammation_II	-0.149364	0.0380811	0.0201358	1.19042e-13	Restless_Legs_Syndrome	-0.0140989	0.0440649	0.749	480982	55.0242
rs143429527	C	T	19	40699081	Flavin reductase | Neurology	-0.310427	0.0126687	0.035617	2.88935e-18	Restless_Legs_Syndrome	0.0207825	0.0646872	0.748	480982	75.9634
rs191310325	G	A	19	41045203	Flavin reductase | Neurology	-0.287066	0.0130022	0.0334288	8.89611e-18	Restless_Legs_Syndrome	-0.0325232	0.0801756	0.685	480982	73.7432
rs74429191	C	T	19	40376445	Flavin reductase | Neurology	-0.264426	0.0319411	0.0207321	2.94374e-37	Restless_Legs_Syndrome	-0.00803217	0.0424717	0.85	480982	162.675
rs138604474	T	C	2	68639946	Bone morphogenetic protein 10 | Inflammation_II	-0.394113	0.0132885	0.0330424	8.50942e-33	Restless_Legs_Syndrome	0.0285875	0.0749788	0.703	480982	142.265
rs4854519	T	G	2	68796957	Bone morphogenetic protein 10 | Inflammation_II	0.0731797	0.341515	0.00759089	5.39386e-22	Restless_Legs_Syndrome	-0.00300451	0.018217	0.869	480982	92.9385
rs111588693	A	G	6	7727038	Bone morphogenetic protein 6 | Cardiometabolic	0.134863	0.468267	0.00759336	1.42692e-70	Restless_Legs_Syndrome	-0.018164	0.0152623	0.234	480982	315.441
rs35093544	C	T	6	7866412	Bone morphogenetic protein 6 | Cardiometabolic	-0.196997	0.0179793	0.0284721	4.54988e-12	Restless_Legs_Syndrome	0.001998	0.0498046	0.968	480982	47.8719
rs201897458	T	C	7	33743596	BMP-binding endothelial regulator protein | Inflammation_II	-0.323609	0.0781486	0.0142604	5.2723e-114	Restless_Legs_Syndrome	0.00598207	0.032735	0.855	480982	514.965
rs34331367	C	T	7	33850504	BMP-binding endothelial regulator protein | Inflammation_II	0.104725	0.0706871	0.0151326	4.50091e-12	Restless_Legs_Syndrome	-0.00400802	0.0315779	0.899	480982	47.8932
rs3779916	A	C	8	26393390	BCL2/adenovirus E1B 19 kDa protein-interacting protein 3-like | Inflammation_II	0.0527466	0.628052	0.00785328	1.86123e-11	Restless_Legs_Syndrome	-0.00598207	0.0153102	0.696	480982	45.1114
rs10511322	T	C	3	113214780	Brother of CDO | Cardiometabolic	0.21307	0.0382986	0.0197697	4.39238e-27	Restless_Legs_Syndrome	0.0601539	0.0439401	0.171	480982	116.157
rs3856718	A	G	3	113277371	Brother of CDO | Cardiometabolic	0.207404	0.170808	0.0100539	1.4983e-94	Restless_Legs_Syndrome	0.0227395	0.0206149	0.27	480982	425.564
rs73220056	T	G	3	113126187	Brother of CDO | Cardiometabolic	-0.19594	0.0144963	0.0316583	6.04714e-10	Restless_Legs_Syndrome	-0.0120726	0.0638361	0.85	480982	38.3064
rs72708157	A	G	1	149903054	BolA-like protein 1 | Neurology_II	-0.192324	0.0818024	0.0135773	1.50522e-45	Restless_Legs_Syndrome	0.00796817	0.0293478	0.786	480982	200.65
rs111894927	C	A	16	30349780	BolA-like protein 2 | Cardiometabolic_II	-0.382903	0.0097274	0.040504	3.27793e-21	Restless_Legs_Syndrome	-0.0161294	0.0681837	0.813	480982	89.3679
rs138384839	A	G	16	30546390	BolA-like protein 2 | Cardiometabolic_II	-0.208138	0.0127039	0.0341235	1.0637e-09	Restless_Legs_Syndrome	-0.0232686	0.0625743	0.71	480982	37.2045
rs76840156	T	C	16	29954115	BolA-like protein 2 | Cardiometabolic_II	-0.206227	0.020934	0.0264051	5.71216e-15	Restless_Legs_Syndrome	0.0285875	0.0522096	0.584	480982	60.998
rs13043366	A	G	20	33295623	BPI fold-containing family A member 2 | Cardiometabolic_II	0.116409	0.053188	0.0162957	9.09494e-13	Restless_Legs_Syndrome	-0.0151136	0.0335125	0.652	480982	51.0302
rs17305657	C	T	20	33218782	BPI fold-containing family A member 2 | Cardiometabolic_II	-0.0819612	0.103672	0.0119383	6.63132e-12	Restless_Legs_Syndrome	-0.0222456	0.0256073	0.385	480982	47.1337
rs548786826	T	C	20	33185613	BPI fold-containing family A member 2 | Cardiometabolic_II	0.211524	0.0129678	0.0327298	1.02823e-10	Restless_Legs_Syndrome	-0.0314907	0.0741348	0.671	480982	41.7669
rs11697797	G	A	20	33258205	BPI fold-containing family B member 1 | Cardiometabolic	0.222135	0.271462	0.00817659	1.58855e-162	Restless_Legs_Syndrome	0.0009995	0.0204402	0.961	480982	738.056
rs149206379	T	C	20	33002582	BPI fold-containing family B member 1 | Cardiometabolic	-0.156105	0.0195201	0.0274107	1.23356e-08	Restless_Legs_Syndrome	-0.0335568	0.0581664	0.564	480982	32.4335
rs6088084	A	C	20	33060058	BPI fold-containing family B member 1 | Cardiometabolic	0.301975	0.368501	0.00756307	1e-200	Restless_Legs_Syndrome	-0.0100503	0.0164816	0.542	480982	1594.21
rs113894602	T	C	20	32908528	BPI fold-containing family B member 2 | Cardiometabolic_II	-0.137573	0.0234281	0.0245251	2.02918e-08	Restless_Legs_Syndrome	-0.018164	0.0504841	0.719	480982	31.4662
rs36106395	A	C	20	33005123	BPI fold-containing family B member 2 | Cardiometabolic_II	0.20893	0.248983	0.0084851	7.12853e-134	Restless_Legs_Syndrome	-0.0130852	0.0177499	0.461	480982	606.3
rs56321310	T	C	11	1224068	Serine/threonine-protein kinase BRSK2 | Neurology_II	0.436428	0.184366	0.00994535	1e-200	Restless_Legs_Syndrome	-0.0212236	0.0191604	0.268	480982	1925.68
rs72847992	T	C	11	1651341	Serine/threonine-protein kinase BRSK2 | Neurology_II	0.330099	0.0192321	0.0277224	1.08393e-32	Restless_Legs_Syndrome	-0.0397809	0.0538418	0.46	480982	141.784
rs76315991	G	A	11	1510243	Serine/threonine-protein kinase BRSK2 | Neurology_II	-0.108853	0.324886	0.00873721	1.25661e-35	Restless_Legs_Syndrome	0.00796817	0.0244994	0.745	480982	155.216
rs78131782	C	T	11	1460451	Serine/threonine-protein kinase BRSK2 | Neurology_II	0.393005	0.0320724	0.0234636	5.70296e-63	Restless_Legs_Syndrome	0.0217615	0.0618603	0.725	480982	280.548
rs11574929	G	A	4	15840187	ADP-ribosyl cyclase/cyclic ADP-ribose hydrolase 2 | Neurology	0.268347	0.0285604	0.0228248	6.51478e-32	Restless_Legs_Syndrome	0.0198026	0.0473829	0.676	480982	138.223
rs13129093	A	G	4	15430157	ADP-ribosyl cyclase/cyclic ADP-ribose hydrolase 2 | Neurology	0.320223	0.0230547	0.0251826	4.81615e-37	Restless_Legs_Syndrome	-0.0704225	0.0586678	0.23	480982	161.698
rs140592625	C	T	4	15703040	ADP-ribosyl cyclase/cyclic ADP-ribose hydrolase 2 | Neurology	0.485034	0.00794853	0.0438864	2.14289e-28	Restless_Legs_Syndrome	0.0825012	0.0721737	0.253	480982	122.147
rs147988737	C	A	4	15732758	ADP-ribosyl cyclase/cyclic ADP-ribose hydrolase 2 | Neurology	0.315701	0.0134581	0.0332882	2.45019e-21	Restless_Legs_Syndrome	-0.0523465	0.0685363	0.445	480982	89.9438
rs148203544	G	A	4	15774338	ADP-ribosyl cyclase/cyclic ADP-ribose hydrolase 2 | Neurology	0.349939	0.0192137	0.0279369	5.37774e-36	Restless_Legs_Syndrome	0.0129162	0.0543048	0.812	480982	156.902
rs149141906	A	G	4	15308307	ADP-ribosyl cyclase/cyclic ADP-ribose hydrolase 2 | Neurology	0.172712	0.015558	0.0315505	4.39653e-08	Restless_Legs_Syndrome	0.0825012	0.0611098	0.177	480982	29.9663
rs181156997	C	A	4	15796146	ADP-ribosyl cyclase/cyclic ADP-ribose hydrolase 2 | Neurology	-0.834697	0.0117368	0.0363497	1.09396e-116	Restless_Legs_Syndrome	-0.00803217	0.0620475	0.897	480982	527.298
rs547520087	A	G	4	15790308	ADP-ribosyl cyclase/cyclic ADP-ribose hydrolase 2 | Neurology	0.351767	0.0147843	0.0324041	1.87543e-27	Restless_Legs_Syndrome	-0.123298	0.0724079	0.0886	480982	117.845
rs562301411	A	G	4	15560095	ADP-ribosyl cyclase/cyclic ADP-ribose hydrolase 2 | Neurology	0.741619	0.0127819	0.0345685	4.22669e-102	Restless_Legs_Syndrome	-0.0140989	0.0903535	0.876	480982	460.257
rs75980777	T	G	4	15447679	ADP-ribosyl cyclase/cyclic ADP-ribose hydrolase 2 | Neurology	0.261182	0.0228988	0.0260227	1.05124e-23	Restless_Legs_Syndrome	0.0305292	0.0578996	0.598	480982	100.735
rs76819934	C	T	4	15345625	ADP-ribosyl cyclase/cyclic ADP-ribose hydrolase 2 | Neurology	-0.887699	0.0362261	0.0201476	1e-200	Restless_Legs_Syndrome	-0.0640053	0.0417212	0.125	480982	1941.26
rs78585552	T	C	4	15779555	ADP-ribosyl cyclase/cyclic ADP-ribose hydrolase 2 | Neurology	0.32406	0.0254545	0.0240723	2.61939e-41	Restless_Legs_Syndrome	-0.0010005	0.03991	0.98	480982	181.224
rs78805834	C	T	4	15551448	ADP-ribosyl cyclase/cyclic ADP-ribose hydrolase 2 | Neurology	0.300609	0.0242438	0.024581	2.1677e-34	Restless_Legs_Syndrome	-0.0283995	0.0567868	0.617	480982	149.556
rs79908138	C	T	4	15507374	ADP-ribosyl cyclase/cyclic ADP-ribose hydrolase 2 | Neurology	0.22533	0.0147344	0.032473	3.94912e-12	Restless_Legs_Syndrome	-0.002002	0.0665469	0.976	480982	48.1497
rs55761990	A	G	19	17433566	Bone marrow stromal antigen 2 | Neurology	0.0585542	0.408843	0.00752628	7.25437e-15	Restless_Legs_Syndrome	-0.00300451	0.0165567	0.856	480982	60.5279
rs8101243	C	T	19	17377984	Bone marrow stromal antigen 2 | Neurology	-0.343639	0.956749	0.0182846	8.46642e-79	Restless_Legs_Syndrome	-0.00895974	0.0366755	0.807	480982	353.211
rs13113204	T	C	4	74583132	Probetacellulin [Cleaved into: Betacellulin | Oncology	0.081464	0.358721	0.00798684	1.98701e-24	Restless_Legs_Syndrome	-0.0100503	0.0178312	0.573	480982	104.035
rs28458910	G	A	4	74763333	Probetacellulin [Cleaved into: Betacellulin | Oncology	-0.588842	0.132046	0.0114821	1e-200	Restless_Legs_Syndrome	0.0109399	0.0238174	0.646	480982	2629.99
rs146994962	G	A	3	14911936	Biotinidase | Inflammation_II	-0.23947	0.0191345	0.0278004	7.06155e-18	Restless_Legs_Syndrome	0.0592119	0.0614173	0.335	480982	74.1994
rs2174266	T	G	3	15456835	Biotinidase | Inflammation_II	-0.223781	0.0605448	0.0166643	4.09921e-41	Restless_Legs_Syndrome	0.0372958	0.037349	0.318	480982	180.332
rs35034250	T	C	3	15645027	Biotinidase | Inflammation_II	-0.138978	0.0288425	0.0223088	4.67175e-10	Restless_Legs_Syndrome	-0.0790432	0.0474716	0.0959	480982	38.8096
rs7621044	A	G	3	15324179	Biotinidase | Inflammation_II	-0.438937	0.122577	0.0113687	1e-200	Restless_Legs_Syndrome	-0.0010005	0.0257446	0.969	480982	1490.67
rs7635556	A	G	3	14809593	Biotinidase | Inflammation_II	-0.0592875	0.285969	0.00835458	1.28056e-12	Restless_Legs_Syndrome	-0.0010005	0.0115549	0.931	480982	50.359
rs115973879	T	C	6	26472441	Butyrophilin subfamily 1 member A1 | Oncology_II	-0.162914	0.0221929	0.0274234	2.83779e-09	Restless_Legs_Syndrome	0.0129162	0.0517754	0.803	480982	35.2918
rs12211201	G	A	6	26461233	Butyrophilin subfamily 1 member A1 | Oncology_II	0.300216	0.105827	0.012365	3.23594e-130	Restless_Legs_Syndrome	0.0227395	0.0252598	0.368	480982	589.494
rs113029277	C	T	6	27171962	Butyrophilin subfamily 2 member A1 | Inflammation	-0.19037	0.0183399	0.0279727	1.00647e-11	Restless_Legs_Syndrome	0.103459	0.0524383	0.0485	480982	46.3157
rs114641217	C	T	6	27457806	Butyrophilin subfamily 2 member A1 | Inflammation	-0.291534	0.014161	0.0327958	6.14611e-19	Restless_Legs_Syndrome	-0.0304592	0.0692391	0.66	480982	79.0209
rs115862154	A	G	6	27413954	Butyrophilin subfamily 2 member A1 | Inflammation	-0.164691	0.0244623	0.0238186	4.69894e-12	Restless_Legs_Syndrome	0.00399202	0.045444	0.93	480982	47.8087
rs12190171	C	T	6	25722740	Butyrophilin subfamily 2 member A1 | Inflammation	0.117032	0.0459303	0.0179442	6.93905e-11	Restless_Legs_Syndrome	-0.0253178	0.0405114	0.532	480982	42.5364
rs75782365	G	T	6	26408323	Butyrophilin subfamily 2 member A1 | Inflammation	0.471708	0.109593	0.0117221	1e-200	Restless_Legs_Syndrome	-0.0100503	0.0268336	0.708	480982	1619.33
rs116418977	T	C	6	25365660	Butyrophilin subfamily 3 member A2 | Inflammation	-0.652236	0.0760132	0.0142625	1e-200	Restless_Legs_Syndrome	-0.0120726	0.0311132	0.698	480982	2091.31
rs41266837	A	G	6	26409501	Butyrophilin subfamily 3 member A2 | Inflammation	0.435068	0.130874	0.0110404	1e-200	Restless_Legs_Syndrome	0.0440169	0.0235852	0.062	480982	1552.9
rs5030963	A	G	6	27247846	Butyrophilin subfamily 3 member A2 | Inflammation	0.180854	0.047462	0.0176233	1.04232e-24	Restless_Legs_Syndrome	0.0295588	0.0375359	0.431	480982	105.313
rs12060537	C	T	1	22591066	Complement C1q subcomponent subunit A | Inflammation	-0.470873	0.110775	0.0118994	1e-200	Restless_Legs_Syndrome	-0.0273712	0.0248657	0.271	480982	1565.88
rs146907244	A	G	1	22433200	Complement C1q subcomponent subunit A | Inflammation	-0.121825	0.055515	0.0163896	1.06096e-13	Restless_Legs_Syndrome	-0.0171462	0.0360134	0.634	480982	55.2505
rs74414073	C	T	1	22799075	Complement C1q subcomponent subunit A | Inflammation	0.119185	0.0395284	0.019043	3.88124e-10	Restless_Legs_Syndrome	0.0459289	0.0399261	0.25	480982	39.1717
rs80352808	A	G	1	22628736	Complement C1q subcomponent subunit A | Inflammation	-0.168333	0.279211	0.00829479	1.45949e-91	Restless_Legs_Syndrome	0.00299551	0.0201807	0.882	480982	411.839
rs11693846	A	G	2	118877101	Complement C1q-like protein 2 | Inflammation_II	0.0683649	0.299545	0.00797296	9.94489e-18	Restless_Legs_Syndrome	0.001998	0.00597305	0.738	480982	73.5237
rs17798163	A	G	2	119134980	Complement C1q-like protein 2 | Inflammation_II	0.1378	0.0518784	0.0161653	1.53603e-17	Restless_Legs_Syndrome	0.0246926	0.0393191	0.53	480982	72.6659
rs34475538	A	G	2	119160689	Complement C1q-like protein 2 | Inflammation_II	-0.278571	0.202466	0.00901313	1e-200	Restless_Legs_Syndrome	0.00895974	0.01999	0.654	480982	955.258
rs3795891	G	A	2	119285638	Complement C1q-like protein 2 | Inflammation_II	0.11217	0.453822	0.00720759	1.30257e-54	Restless_Legs_Syndrome	0.0207825	0.0154295	0.178	480982	242.2
rs116539064	T	C	17	79022318	Complement C1q tumor necrosis factor-related protein 1 | Cardiometabolic	0.398118	0.0972553	0.0128129	1e-200	Restless_Legs_Syndrome	-0.0704225	0.0274488	0.0103	480982	965.448
rs2509656	A	G	11	119337866	Complement C1q tumor necrosis factor-related protein 5 | Inflammation_II	0.163496	0.143369	0.0104547	3.98016e-55	Restless_Legs_Syndrome	-0.0130852	0.0223937	0.559	480982	244.563
rs5750394	T	C	22	37193388	Complement C1q tumor necrosis factor-related protein 6 | Neurology_II	-0.0707593	0.236514	0.00894494	2.56271e-15	Restless_Legs_Syndrome	0.001998	0.0172895	0.908	480982	62.5766
rs1129021	A	G	13	24305565	Complement C1q and tumor necrosis factor-related protein 9A | Inflammation_II	0.464546	0.340548	0.00826071	1e-200	Restless_Legs_Syndrome	0.0198026	0.0176915	0.263	480982	3162.44
rs12429192	C	T	13	24900305	Complement C1q and tumor necrosis factor-related protein 9A | Inflammation_II	0.104584	0.167014	0.0102623	2.1727e-24	Restless_Legs_Syndrome	0.0148886	0.0203775	0.465	480982	103.858
rs144919926	A	G	13	24584353	Complement C1q and tumor necrosis factor-related protein 9A | Inflammation_II	0.206182	0.0494196	0.0181062	4.83393e-30	Restless_Legs_Syndrome	0.0478373	0.0392563	0.223	480982	129.672
rs6490934	T	C	13	24445180	Complement C1q and tumor necrosis factor-related protein 9A | Inflammation_II	0.73579	0.948352	0.0171937	1e-200	Restless_Legs_Syndrome	0.0110609	0.035747	0.757	480982	1831.34
rs78392586	G	A	13	24054565	Complement C1q and tumor necrosis factor-related protein 9A | Inflammation_II	-0.0597567	0.157784	0.010581	1.62753e-08	Restless_Legs_Syndrome	0.00598207	0.0208328	0.774	480982	31.8948
rs79763908	T	C	13	24248118	Complement C1q and tumor necrosis factor-related protein 9A | Inflammation_II	-0.416893	0.044809	0.018581	1.7338e-111	Restless_Legs_Syndrome	-0.018164	0.0438925	0.679	480982	503.397
rs4963512	G	A	12	6833659	Complement C1r subcomponent | Inflammation_II	-0.0579347	0.588381	0.00770135	5.36661e-14	Restless_Legs_Syndrome	-0.0242927	0.0164608	0.14	480982	56.5905
rs1047776	G	A	12	6839528	Complement C1r subcomponent-like protein | Inflammation_II	-0.0914437	0.647646	0.00781183	1.19015e-31	Restless_Legs_Syndrome	-0.0256677	0.0169083	0.129	480982	137.026
rs12424363	C	A	12	6790524	Complement C1r subcomponent-like protein | Inflammation_II	-0.152628	0.0214705	0.0269794	1.53854e-08	Restless_Legs_Syndrome	0.00498754	0.0502907	0.921	480982	32.004
rs143703503	G	T	12	6889105	Complement C1s subcomponent | Inflammation_II	-0.208784	0.0236793	0.0255493	3.03809e-16	Restless_Legs_Syndrome	-0.0512933	0.0540923	0.343	480982	66.7785
rs146111161	T	C	12	6800807	Complement C1s subcomponent | Inflammation_II	-0.258273	0.019676	0.0277777	1.43285e-20	Restless_Legs_Syndrome	-0.0304592	0.0632292	0.63	480982	86.4501
rs115032094	G	A	6	31372224	Complement C2 | Cardiometabolic	-1.43038	0.0102839	0.0367133	1e-200	Restless_Legs_Syndrome	-0.00904074	0.0847035	0.915	480982	1517.94
rs183473609	A	G	6	31427627	Complement C2 | Cardiometabolic	-0.157255	0.0487085	0.0192289	2.88403e-16	Restless_Legs_Syndrome	0.0266419	0.0410176	0.516	480982	66.8806
rs2097442	A	G	6	32454414	Complement C2 | Cardiometabolic	0.157861	0.291682	0.00818045	5.65197e-83	Restless_Legs_Syndrome	-0.00400802	0.0180214	0.824	480982	372.388
rs3906256	G	T	6	31486400	Complement C2 | Cardiometabolic	0.0566639	0.227899	0.00916158	6.21241e-10	Restless_Legs_Syndrome	-0.0212236	0.0191204	0.267	480982	38.2536
rs9270074	C	T	6	32586352	Complement C2 | Cardiometabolic	0.252258	0.845252	0.0103628	6.93426e-131	Restless_Legs_Syndrome	-0.0439519	0.0251637	0.0807	480982	592.565
rs640603	A	G	11	119093620	Phospholipid transfer protein C2CD2L | Neurology	-0.0560174	0.351749	0.0081279	5.50174e-12	Restless_Legs_Syndrome	0.0119286	0.0166981	0.475	480982	47.4995
rs17629007	C	T	2	199856832	UPF0565 protein C2orf69 | Neurology_II	0.253144	0.0321955	0.021779	3.1369e-31	Restless_Legs_Syndrome	-0.0661398	0.0432267	0.126	480982	135.101
rs11569470	A	G	19	6698443	Complement C3 | Inflammation_II	-0.166481	0.136588	0.0112225	8.75387e-50	Restless_Legs_Syndrome	0.00498754	0.0224257	0.824	480982	220.065
rs2491396	C	T	1	207129051	C4b-binding protein beta chain | Oncology	-0.135446	0.237777	0.00837212	7.1829e-59	Restless_Legs_Syndrome	0.0525925	0.0183955	0.00425	480982	261.735
rs3813948	C	T	1	207096513	C4b-binding protein beta chain | Oncology	-0.307177	0.0674857	0.0141345	1.01391e-104	Restless_Legs_Syndrome	0.0129162	0.0315233	0.682	480982	472.298
rs6696573	G	A	1	207027204	C4b-binding protein beta chain | Oncology	-0.0707306	0.13264	0.0105452	1.98153e-11	Restless_Legs_Syndrome	0.0198026	0.0226518	0.382	480982	44.9889
rs4837810	C	T	9	121118921	Complement C5 | Inflammation_II	-0.142986	0.577163	0.00765242	6.54787e-78	Restless_Legs_Syndrome	0.0110609	0.0157679	0.483	480982	349.132
rs113816611	C	T	5	40488550	Complement component C7 | Inflammation_II	-0.19658	0.0167435	0.0294218	2.36592e-11	Restless_Legs_Syndrome	-0.0866478	0.0662634	0.191	480982	44.6416
rs114822732	A	G	5	41304678	Complement component C7 | Inflammation_II	-0.251335	0.0516375	0.0172934	7.42164e-48	Restless_Legs_Syndrome	-0.0418642	0.0356295	0.24	480982	211.225
rs115686032	T	C	5	40282763	Complement component C7 | Inflammation_II	-0.822966	0.0120879	0.0350881	1.19674e-121	Restless_Legs_Syndrome	-0.0232686	0.0803032	0.772	480982	550.103
rs145095721	A	G	5	40938894	Complement component C7 | Inflammation_II	0.18335	0.026875	0.0235621	7.16473e-15	Restless_Legs_Syndrome	-0.0314907	0.0495403	0.525	480982	60.5527
rs149976817	T	C	5	40537414	Complement component C7 | Inflammation_II	0.15678	0.0200965	0.027323	9.57878e-09	Restless_Legs_Syndrome	-0.0130852	0.0571829	0.819	480982	32.9249
rs17263168	C	T	5	41284641	Complement component C7 | Inflammation_II	0.302731	0.030932	0.0218942	1.75186e-43	Restless_Legs_Syndrome	-0.018164	0.0447775	0.685	480982	191.186
rs60670222	T	C	5	40895772	Complement component C7 | Inflammation_II	0.267176	0.0213099	0.0260651	1.17951e-24	Restless_Legs_Syndrome	-0.065072	0.052824	0.218	480982	105.069
rs72758315	A	G	5	41452557	Complement component C7 | Inflammation_II	-0.167252	0.0321136	0.0218817	2.11398e-14	Restless_Legs_Syndrome	-0.0822952	0.046679	0.0779	480982	58.4226
rs7444800	A	G	5	41217587	Complement component C7 | Inflammation_II	-0.259547	0.736271	0.0085349	1e-200	Restless_Legs_Syndrome	0.0110609	0.0176988	0.532	480982	924.773
rs112586741	G	A	1	56797955	Complement component C8 beta chain | Inflammation_II	-0.116763	0.0679111	0.0150154	7.47481e-15	Restless_Legs_Syndrome	-0.080126	0.0328758	0.0148	480982	60.4695
rs6696924	G	T	1	56894255	Complement component C8 beta chain | Inflammation_II	0.346223	0.254307	0.00854513	1e-200	Restless_Legs_Syndrome	0.00895974	0.0190431	0.638	480982	1641.63
rs835904	T	G	1	56949922	Complement component C8 beta chain | Inflammation_II	0.312288	0.0545227	0.0162145	1.17004e-82	Restless_Legs_Syndrome	0.00895974	0.0331586	0.787	480982	370.94
rs265721	A	G	5	39353967	Complement component C9 | Inflammation_II	0.163982	0.0319249	0.0213534	1.59809e-14	Restless_Legs_Syndrome	0.0334348	0.0447524	0.455	480982	58.9737
rs62357812	A	G	5	39866773	Complement component C9 | Inflammation_II	-0.154795	0.0213974	0.0260884	2.96586e-09	Restless_Legs_Syndrome	-0.0100503	0.0517459	0.846	480982	35.2062
rs696766	G	A	5	39356024	Complement component C9 | Inflammation_II	-0.205148	0.940227	0.0158248	1.96653e-38	Restless_Legs_Syndrome	-0.00598207	0.0359933	0.868	480982	168.058
rs12544332	A	C	8	85343981	Carbonic anhydrase 1 | Cardiometabolic	-0.0887517	0.588965	0.0074213	5.82237e-33	Restless_Legs_Syndrome	0.0202027	0.0158695	0.203	480982	143.019
rs2617802	G	T	19	48611222	Carbonic anhydrase-related protein 11 | Oncology	0.0768063	0.201615	0.00963328	1.54846e-15	Restless_Legs_Syndrome	0.0344014	0.0182766	0.0598	480982	63.569
rs12708477	C	A	15	63313755	Carbonic anhydrase 12 | Oncology	0.191636	0.772238	0.0089457	8.31764e-102	Restless_Legs_Syndrome	0.00904074	0.0188223	0.631	480982	458.908
rs12916532	C	T	15	63381972	Carbonic anhydrase 12 | Oncology	-0.294043	0.274115	0.00840932	1e-200	Restless_Legs_Syndrome	-0.00702461	0.0169189	0.678	480982	1222.64
rs570842529	G	T	15	63607098	Carbonic anhydrase 12 | Oncology	-0.312744	0.0201024	0.0318532	9.39507e-23	Restless_Legs_Syndrome	-0.12897	0.084068	0.125	480982	96.3988
rs72752943	A	G	15	63894171	Carbonic anhydrase 12 | Oncology	0.0657906	0.158038	0.0102841	1.5815e-10	Restless_Legs_Syndrome	0.0401818	0.021137	0.0573	480982	40.9256
rs80317237	A	G	15	63192568	Carbonic anhydrase 12 | Oncology	0.169155	0.0165359	0.0294561	9.32223e-09	Restless_Legs_Syndrome	0.0989399	0.0617331	0.109	480982	32.9776
rs56072918	T	C	8	85297179	Carbonic anhydrase 13 | Cardiometabolic	-0.526215	0.0682589	0.0149007	1e-200	Restless_Legs_Syndrome	-0.00803217	0.0298695	0.788	480982	1247.13
rs11582094	T	G	1	150398918	Carbonic anhydrase 14 | Oncology	0.074108	0.142818	0.0102667	5.26381e-13	Restless_Legs_Syndrome	0.0516432	0.0220727	0.0193	480982	52.1037
rs192504603	C	T	1	149816259	Carbonic anhydrase 14 | Oncology	0.165152	0.0160622	0.0296422	2.52546e-08	Restless_Legs_Syndrome	0.001998	0.0759044	0.979	480982	31.0418
rs6694357	C	A	1	151063152	Carbonic anhydrase 14 | Oncology	-0.124292	0.0714244	0.0138448	2.76822e-19	Restless_Legs_Syndrome	0.0148886	0.029271	0.611	480982	80.5959
rs117509145	A	G	8	84825918	Carbonic anhydrase 2 | Neurology	-0.222571	0.00963419	0.0382385	5.86408e-09	Restless_Legs_Syndrome	0.123102	0.0742435	0.0973	480982	33.8794
rs2980370	G	A	8	85847898	Carbonic anhydrase 2 | Neurology	0.101739	0.520706	0.00723348	6.23448e-45	Restless_Legs_Syndrome	-0.00895974	0.0149514	0.549	480982	197.825
rs143648905	A	G	8	85113966	Carbonic anhydrase 3 | Cardiometabolic	0.131418	0.0318926	0.0206667	2.03161e-10	Restless_Legs_Syndrome	-0.0202027	0.045074	0.654	480982	40.4359
rs184726485	A	G	8	85144797	Carbonic anhydrase 3 | Cardiometabolic	0.182804	0.033702	0.0206455	8.41201e-19	Restless_Legs_Syndrome	-0.0232686	0.0296768	0.433	480982	78.4008
rs74709354	C	A	8	85094780	Carbonic anhydrase 3 | Cardiometabolic	0.152686	0.0512055	0.016328	8.66762e-21	Restless_Legs_Syndrome	0.00498754	0.0314513	0.874	480982	87.4445
rs117561098	C	T	17	60461373	Carbonic anhydrase 4 | Cardiometabolic	0.183142	0.0397554	0.0192664	1.98518e-21	Restless_Legs_Syndrome	-0.00904074	0.0431386	0.834	480982	90.3597
rs140577562	C	A	17	60499442	Carbonic anhydrase 4 | Cardiometabolic	0.172598	0.027003	0.0231539	9.02818e-14	Restless_Legs_Syndrome	-0.0191828	0.0458999	0.676	480982	55.5678
rs147414880	T	C	17	60173878	Carbonic anhydrase 4 | Cardiometabolic	-0.386925	0.0195234	0.0272899	1.24825e-45	Restless_Legs_Syndrome	-0.036664	0.0569896	0.52	480982	201.025
rs11865049	A	G	16	87840534	Carbonic anhydrase 5A, mitochondrial | Cardiometabolic	0.3669	0.0421875	0.0184495	5.29785e-88	Restless_Legs_Syndrome	0.0256677	0.038503	0.505	480982	395.482
rs144814524	A	G	16	87859196	Carbonic anhydrase 5A, mitochondrial | Cardiometabolic	0.590823	0.00951092	0.039428	9.21934e-51	Restless_Legs_Syndrome	-0.0273712	0.0869794	0.753	480982	224.546
rs191779098	G	T	16	87877447	Carbonic anhydrase 5A, mitochondrial | Cardiometabolic	-0.234171	0.034461	0.0215416	1.59111e-27	Restless_Legs_Syndrome	0.00299551	0.0397969	0.94	480982	118.171
rs4843273	G	T	16	87866110	Carbonic anhydrase 5A, mitochondrial | Cardiometabolic	0.336414	0.336567	0.00817293	1e-200	Restless_Legs_Syndrome	-0.00904074	0.0160819	0.574	480982	1694.31
rs74415695	T	C	16	88194521	Carbonic anhydrase 5A, mitochondrial | Cardiometabolic	0.0498641	0.358479	0.00790906	2.88789e-10	Restless_Legs_Syndrome	-0.00601807	0.016361	0.713	480982	39.749
rs112491798	T	C	1	8950195	Carbonic anhydrase 6 | Neurology	-0.324034	0.370201	0.00736967	1e-200	Restless_Legs_Syndrome	0.0009995	0.016265	0.951	480982	1933.24
rs114939101	T	C	1	9017684	Carbonic anhydrase 6 | Neurology	0.232397	0.0118821	0.0348774	2.67793e-11	Restless_Legs_Syndrome	-0.125563	0.0814128	0.123	480982	44.399
rs143025859	A	G	1	8266026	Carbonic anhydrase 6 | Neurology	0.171091	0.036158	0.0200767	1.57e-17	Restless_Legs_Syndrome	-0.0222456	0.0438579	0.612	480982	72.6222
rs17033013	T	C	1	9006073	Carbonic anhydrase 6 | Neurology	0.18534	0.137947	0.0105152	1.55955e-69	Restless_Legs_Syndrome	-0.0010005	0.0215675	0.963	480982	310.673
rs61747125	T	C	1	8335614	Carbonic anhydrase 6 | Neurology	0.243134	0.0174677	0.0271545	3.43637e-19	Restless_Legs_Syndrome	-0.0171462	0.0634553	0.787	480982	80.1692
rs728869	C	T	1	9099477	Carbonic anhydrase 6 | Neurology	-0.0644309	0.310807	0.00774918	9.21086e-17	Restless_Legs_Syndrome	0.0334348	0.0164578	0.0422	480982	69.1316
rs10441686	A	G	9	35661091	Carbonic anhydrase 9 | Oncology	-0.355872	0.0260087	0.0233032	1.18577e-52	Restless_Legs_Syndrome	0.00796817	0.0483128	0.869	480982	233.215
rs2145925	C	T	9	35689376	Carbonic anhydrase 9 | Oncology	-0.0820283	0.429665	0.00744561	3.16446e-28	Restless_Legs_Syndrome	-0.0335568	0.0156027	0.0315	480982	121.374
rs7040391	C	T	9	35480567	Carbonic anhydrase 9 | Oncology	0.0478366	0.704546	0.00809832	3.4845e-09	Restless_Legs_Syndrome	-0.0129162	0.0161205	0.423	480982	34.8924
rs7975385	C	T	12	48797209	Voltage-dependent L-type calcium channel subunit beta-3 | Neurology_II	0.119068	0.233276	0.00886065	3.63078e-41	Restless_Legs_Syndrome	-0.00803217	0.0162918	0.622	480982	180.576
rs418634	C	T	8	89847469	Calbindin | Oncology	-0.0509289	0.655184	0.00777502	5.74116e-11	Restless_Legs_Syndrome	-0.0237165	0.0160704	0.14	480982	42.9067
rs1476089	A	G	16	71119869	Calretinin | Neurology	-0.0693794	0.287668	0.00841981	1.72187e-16	Restless_Legs_Syndrome	0.0139029	0.0145708	0.34	480982	67.8979
rs10766197	A	G	11	14900334	Calcitonin [Cleaved into: Calcitonin; Katacalcin | Neurology	-0.101941	0.453257	0.006175	3.17541e-61	Restless_Legs_Syndrome	0.00399202	0.0170613	0.815	480982	272.536
rs12295853	G	A	11	15157735	Calcitonin gene-related peptide 2 | Neurology_II	0.0725935	0.427623	0.00758524	1.06537e-21	Restless_Legs_Syndrome	0.0227395	0.0155637	0.144	480982	91.5918
rs4757282	T	G	11	15105198	Calcitonin gene-related peptide 2 | Neurology_II	-0.126775	0.759872	0.00883048	9.6984e-47	Restless_Legs_Syndrome	0.0010005	0.0194618	0.959	480982	206.11
rs17102261	G	T	12	53732948	Calcium-binding and coiled-coil domain-containing protein 1 | Oncology	0.138691	0.150203	0.0103195	3.53753e-41	Restless_Legs_Syndrome	0.0158733	0.0206012	0.441	480982	180.626
rs606911	A	G	17	48830866	Calcium-binding and coiled-coil domain-containing protein 2 | Cardiometabolic_II	0.0754112	0.158831	0.0101917	1.36899e-13	Restless_Legs_Syndrome	0.0129162	0.0211814	0.542	480982	54.7493
rs140194483	T	C	17	3871598	Calcium/calmodulin-dependent protein kinase kinase 1 | Oncology	0.188065	0.0217449	0.0270786	3.78007e-12	Restless_Legs_Syndrome	-0.125563	0.059093	0.0336	480982	48.2351
rs17739056	C	T	17	78999123	Soluble calcium-activated nucleotidase 1 | Cardiometabolic	-0.215409	0.1156	0.011736	3.04018e-75	Restless_Legs_Syndrome	-0.0151136	0.0248464	0.543	480982	336.89
rs113194344	A	G	2	85290071	Macrophage-capping protein | Oncology	-0.310313	0.0673111	0.0158707	3.92013e-85	Restless_Legs_Syndrome	0.10075	0.0308216	0.00108	480982	382.303
rs138511106	G	A	2	85094833	Macrophage-capping protein | Oncology	-0.17576	0.0234327	0.0254738	5.21435e-12	Restless_Legs_Syndrome	0.0506931	0.052148	0.331	480982	47.605
rs4832158	A	G	2	85296353	Macrophage-capping protein | Oncology	0.289873	0.456466	0.00751087	1e-200	Restless_Legs_Syndrome	-0.0325232	0.0152889	0.0334	480982	1489.48
rs541182995	T	C	2	84920848	Macrophage-capping protein | Oncology	0.265429	0.0162683	0.0309401	9.58517e-18	Restless_Legs_Syndrome	-0.018164	0.0656418	0.782	480982	73.5958
rs72844426	T	G	2	85505408	Macrophage-capping protein | Oncology	0.239454	0.0374312	0.0198108	1.23737e-33	Restless_Legs_Syndrome	-0.00702461	0.0429224	0.87	480982	146.097
rs117170491	C	T	15	42188381	Calpain-3 | Oncology_II	-0.158507	0.0182329	0.0286437	3.1348e-08	Restless_Legs_Syndrome	-0.0151136	0.0602714	0.802	480982	30.6224
rs143117009	A	G	19	5914459	Calcyphosin | Neurology_II	0.313764	0.0171329	0.0276249	6.76706e-30	Restless_Legs_Syndrome	0.07139	0.0722343	0.323	480982	129.004
rs74792734	A	G	19	5966123	Calcyphosin | Neurology_II	-0.176771	0.108963	0.0114684	1.32373e-53	Restless_Legs_Syndrome	-0.0212236	0.0242773	0.382	480982	237.584
rs12597479	T	G	16	8809732	Calcium-regulated heat-stable protein 1 | Neurology	-0.0776729	0.525945	0.00740213	9.27257e-26	Restless_Legs_Syndrome	-0.00697561	0.0147383	0.636	480982	110.11
rs4619405	A	G	16	8869050	Calcium-regulated heat-stable protein 1 | Neurology	-0.0637433	0.40638	0.00835523	2.3632e-14	Restless_Legs_Syndrome	0.001998	0.0514121	0.969	480982	58.2039
rs498892	G	T	11	105047690	Caspase-1 | Neurology	-0.0661008	0.172669	0.00999227	3.71108e-11	Restless_Legs_Syndrome	0.00498754	0.0190062	0.793	480982	43.7608
rs7576306	G	A	2	201209805	Caspase-10 | Neurology	0.182126	0.494425	0.00761951	2.88403e-126	Restless_Legs_Syndrome	-0.00300451	0.018217	0.869	480982	571.334
rs62339863	C	A	4	184649313	Caspase-3 | Cardiometabolic	-0.127988	0.260733	0.00849513	2.70832e-51	Restless_Legs_Syndrome	0.00399202	0.0183738	0.828	480982	226.986
rs12762208	G	A	10	113732544	Caspase-7 | Neurology_II	-0.127174	0.2605	0.0085298	2.86616e-50	Restless_Legs_Syndrome	-0.00601807	0.019367	0.756	480982	222.29
rs34841024	G	T	2	201286417	Caspase-8 | Oncology	0.310055	0.136282	0.0107477	5.28445e-183	Restless_Legs_Syndrome	0.0459289	0.0220783	0.0375	480982	832.236
rs12024833	G	A	1	15539921	Caspase-9 | Inflammation_II	-0.0814396	0.524827	0.0076792	2.81838e-26	Restless_Legs_Syndrome	-0.0207825	0.0153584	0.176	480982	112.471
rs208674	C	T	11	34420905	Catalase | Inflammation_II	0.0967484	0.40644	0.00733009	8.91251e-40	Restless_Legs_Syndrome	-0.00501254	0.0159956	0.754	480982	174.208
rs2284368	C	T	11	34447748	Catalase | Inflammation_II	-0.18379	0.220608	0.00862939	1.18141e-100	Restless_Legs_Syndrome	-0.0191828	0.0186623	0.304	480982	453.611
rs113185777	C	T	11	59287850	Cobalamin binding intrinsic factor | Cardiometabolic	-0.345201	0.0109052	0.0358929	6.74217e-22	Restless_Legs_Syndrome	0.136278	0.0797031	0.0873	480982	92.4969
rs12624596	A	G	20	55714960	Cerebellin-4 | Oncology	0.187899	0.286347	0.00830958	3.28095e-113	Restless_Legs_Syndrome	0.0207825	0.0171653	0.226	480982	511.318
rs13038911	T	G	20	55624412	Cerebellin-4 | Oncology	0.0479487	0.257141	0.00861113	2.57348e-08	Restless_Legs_Syndrome	-0.0191828	0.0188172	0.308	480982	31.0051
rs214402	G	T	20	55481542	Cerebellin-4 | Oncology	-0.131807	0.129615	0.0112071	6.19441e-32	Restless_Legs_Syndrome	0.0227395	0.0245339	0.354	480982	138.322
rs2870718	G	A	20	56179321	Cerebellin-4 | Oncology	0.143439	0.701398	0.00820962	2.33668e-68	Restless_Legs_Syndrome	0.0151136	0.016859	0.37	480982	305.273
rs6127453	G	A	20	55247156	Cerebellin-4 | Oncology	0.106665	0.611206	0.00775493	4.78961e-43	Restless_Legs_Syndrome	-0.0168571	0.0140434	0.23	480982	189.186
rs6513122	G	A	20	55790950	Cerebellin-4 | Oncology	-0.162248	0.301755	0.00819259	2.73716e-87	Restless_Legs_Syndrome	-0.00702461	0.0182947	0.701	480982	392.208
rs6586281	A	G	21	43058283	Cystathionine beta-synthase | Cardiometabolic_II	0.155739	0.17596	0.00996041	4.15432e-55	Restless_Legs_Syndrome	-0.00601807	0.019367	0.756	480982	244.478
rs61740117	T	C	19	13913456	Coiled-coil and C2 domain-containing protein 1A | Neurology	-0.325128	0.0135184	0.0319127	2.24285e-24	Restless_Legs_Syndrome	0.00299551	0.0508231	0.953	480982	103.796
rs2669972	C	T	3	191968571	Coiled-coil domain-containing protein 50 | Neurology_II	0.0796433	0.296522	0.00822837	3.69913e-22	Restless_Legs_Syndrome	-0.00702461	0.016431	0.669	480982	93.6852
rs6772337	G	A	3	112643341	Coiled-coil domain-containing protein 80 | Cardiometabolic	-0.0698784	0.623862	0.00711606	9.25124e-23	Restless_Legs_Syndrome	-0.00498754	0.0176095	0.777	480982	96.4288
rs2287954	T	C	19	38817413	Coiled-coil domain-containing glutamate-rich protein 2 | Cardiometabolic_II	-0.507991	0.00859512	0.0392611	2.71957e-38	Restless_Legs_Syndrome	-0.0576291	0.0756188	0.446	480982	167.412
rs140905292	A	G	17	34188515	Eotaxin | Inflammation	-0.120636	0.224055	0.00854339	2.84577e-45	Restless_Legs_Syndrome	0.0382587	0.0196976	0.0521	480982	199.385
rs3136674	C	T	17	34355597	C-C motif chemokine 13 | Inflammation	-0.462266	0.0537475	0.0162166	9.90832e-179	Restless_Legs_Syndrome	0.0198026	0.0360698	0.583	480982	812.577
rs8081032	A	G	17	34239800	C-C motif chemokine 13 | Inflammation	0.204318	0.0854777	0.0130306	2.07635e-55	Restless_Legs_Syndrome	-0.0010005	0.0380091	0.979	480982	245.858
rs144391957	C	T	17	35959845	C-C motif chemokine 14 | Cardiometabolic	0.355841	0.0170463	0.0300658	2.56153e-32	Restless_Legs_Syndrome	-0.0822952	0.0666604	0.217	480982	140.077
rs41492346	C	T	17	35875932	C-C motif chemokine 14 | Cardiometabolic	-0.150223	0.0238368	0.0262664	1.07036e-08	Restless_Legs_Syndrome	-0.058689	0.055007	0.286	480982	32.7093
rs549630288	C	A	17	35974404	C-C motif chemokine 14 | Cardiometabolic	0.199446	0.0248445	0.024855	1.02047e-15	Restless_Legs_Syndrome	0.00796817	0.0647107	0.902	480982	64.3907
rs72820233	C	T	17	36647444	C-C motif chemokine 14 | Cardiometabolic	-0.187995	0.0144731	0.0320643	4.54412e-09	Restless_Legs_Syndrome	0.0009995	0.0724964	0.989	480982	34.3755
rs76190126	A	C	17	35983220	C-C motif chemokine 14 | Cardiometabolic	-0.683125	0.0839397	0.013532	1e-200	Restless_Legs_Syndrome	-0.002002	0.0253287	0.937	480982	2548.45
rs1081697	A	G	17	35302980	C-C motif chemokine 15 | Cardiometabolic	0.167125	0.0358524	0.0198342	3.57355e-17	Restless_Legs_Syndrome	0.0009995	0.0724964	0.989	480982	70.9992
rs1470312	A	G	17	35540534	C-C motif chemokine 15 | Cardiometabolic	0.547047	0.0172575	0.0281985	7.73749e-84	Restless_Legs_Syndrome	0.0256677	0.0578026	0.657	480982	376.355
rs62078063	C	T	17	35959448	C-C motif chemokine 15 | Cardiometabolic	1.13315	0.0279261	0.0224073	1e-200	Restless_Legs_Syndrome	-0.002002	0.0456244	0.965	480982	2557.38
rs71381486	C	A	17	35974402	C-C motif chemokine 15 | Cardiometabolic	0.418899	0.143201	0.0106774	1e-200	Restless_Legs_Syndrome	-0.0335568	0.0287419	0.243	480982	1539.17
rs144426878	A	G	17	35839531	C-C motif chemokine 16 | Cardiometabolic	-0.168556	0.0421395	0.0181497	1.58782e-20	Restless_Legs_Syndrome	0.0256677	0.0390514	0.511	480982	86.2481
rs145171343	T	C	17	35559745	C-C motif chemokine 16 | Cardiometabolic	0.168576	0.0160008	0.0297121	1.39791e-08	Restless_Legs_Syndrome	0.0544882	0.0616775	0.377	480982	32.1903
rs76570261	T	C	17	35976247	C-C motif chemokine 16 | Cardiometabolic	-1.15962	0.0131894	0.0314638	1e-200	Restless_Legs_Syndrome	-0.0877389	0.0709153	0.216	480982	1358.34
rs223895	C	T	16	57406984	C-C motif chemokine 17 | Inflammation	-0.123142	0.652185	0.00760521	5.75838e-59	Restless_Legs_Syndrome	0.0191828	0.0163955	0.242	480982	262.174
rs9302690	A	G	16	57409056	C-C motif chemokine 17 | Inflammation	0.381022	0.0810135	0.0133624	7.76247e-179	Restless_Legs_Syndrome	0.0468836	0.0264495	0.0763	480982	813.076
rs140744153	A	G	17	36038696	C-C motif chemokine 18 | Cardiometabolic	-0.260819	0.0122985	0.0346673	5.33212e-14	Restless_Legs_Syndrome	-0.0325232	0.0741636	0.661	480982	56.6029
rs4251739	A	G	17	35821079	C-C motif chemokine 18 | Cardiometabolic	0.126368	0.0270062	0.0226755	2.50547e-08	Restless_Legs_Syndrome	-0.0110609	0.0551353	0.841	480982	31.0571
rs4796161	G	A	17	36124638	C-C motif chemokine 18 | Cardiometabolic	-0.0803463	0.566512	0.00840362	1.16735e-21	Restless_Legs_Syndrome	0.0140989	0.0168234	0.402	480982	91.4111
rs62078244	A	G	17	35934014	C-C motif chemokine 18 | Cardiometabolic	0.221821	0.0299615	0.0216366	1.15798e-24	Restless_Legs_Syndrome	-0.0110609	0.0390528	0.777	480982	105.106
rs10972202	T	C	9	34707817	C-C motif chemokine 19 | Neurology	0.105214	0.122694	0.0112366	7.70903e-21	Restless_Legs_Syndrome	-0.0512933	0.0236652	0.0302	480982	87.6753
rs1395338	A	G	2	227783607	C-C motif chemokine 20 | Inflammation	0.0934663	0.60053	0.00762913	1.65425e-34	Restless_Legs_Syndrome	-0.0109399	0.0156669	0.485	480982	150.093
rs12924504	C	T	16	57311254	C-C motif chemokine 22 | Inflammation	-0.273448	0.0413934	0.0189538	3.49543e-47	Restless_Legs_Syndrome	-0.100926	0.0395927	0.0108	480982	208.141
rs72784878	G	A	16	57350214	C-C motif chemokine 22 | Inflammation	0.185285	0.113575	0.0117466	4.73805e-56	Restless_Legs_Syndrome	0.0198026	0.0241384	0.412	480982	248.803
rs12942388	T	C	17	36006102	C-C motif chemokine 23 | Inflammation	0.225993	0.0214956	0.0268701	4.07943e-17	Restless_Legs_Syndrome	0.0516432	0.0578484	0.372	480982	70.7378
rs138286902	C	A	17	36580183	C-C motif chemokine 23 | Inflammation	-0.170471	0.0219579	0.0262471	8.31189e-11	Restless_Legs_Syndrome	-0.13582	0.0596107	0.0227	480982	42.1831
rs150603274	A	G	17	35980385	C-C motif chemokine 23 | Inflammation	0.34767	0.0191457	0.0278077	7.21772e-36	Restless_Legs_Syndrome	0.00598207	0.0603189	0.921	480982	156.316
rs2073667	T	C	17	35981646	C-C motif chemokine 23 | Inflammation	-0.162078	0.0293075	0.0221216	2.35885e-13	Restless_Legs_Syndrome	-0.0866478	0.0534506	0.105	480982	53.6803
rs10954676	A	C	7	75859506	C-C motif chemokine 24 | Inflammation	-0.267626	0.28941	0.00836171	1e-200	Restless_Legs_Syndrome	0.0109399	0.0177643	0.538	480982	1024.39
rs12530862	C	T	7	75793000	C-C motif chemokine 24 | Inflammation	-0.496338	0.302644	0.00833753	1e-200	Restless_Legs_Syndrome	0.00598207	0.0103958	0.565	480982	3543.89
rs185329774	A	G	7	76415525	C-C motif chemokine 24 | Inflammation	0.693826	0.0175338	0.0291933	7.39605e-125	Restless_Legs_Syndrome	-0.0356272	0.0635402	0.575	480982	564.852
rs187272688	C	T	7	76734518	C-C motif chemokine 24 | Inflammation	0.399493	0.0151503	0.0330402	1.17679e-33	Restless_Legs_Syndrome	-0.0100503	0.056983	0.86	480982	146.195
rs191733394	A	G	7	76481109	C-C motif chemokine 24 | Inflammation	0.402265	0.0175191	0.0289191	5.50554e-44	Restless_Legs_Syndrome	0.0806579	0.0626581	0.198	480982	193.488
rs192702333	C	T	7	76603683	C-C motif chemokine 24 | Inflammation	0.164171	0.027945	0.0236025	3.50913e-12	Restless_Legs_Syndrome	0.0934903	0.0479693	0.0513	480982	48.3812
rs531889443	A	G	7	76115377	C-C motif chemokine 24 | Inflammation	-0.33829	0.0120808	0.0364705	1.76401e-20	Restless_Legs_Syndrome	-0.139262	0.0854117	0.103	480982	86.0389
rs76233862	A	G	7	75744634	C-C motif chemokine 24 | Inflammation	0.850208	0.0398041	0.019561	1e-200	Restless_Legs_Syndrome	-0.00501254	0.0438543	0.909	480982	1889.16
rs76421761	A	G	7	75539171	C-C motif chemokine 24 | Inflammation	0.168184	0.0212379	0.0260986	1.16228e-10	Restless_Legs_Syndrome	-0.0151136	0.0605839	0.803	480982	41.5274
rs117424304	A	G	19	7910202	C-C motif chemokine 25 | Inflammation	0.377565	0.0108077	0.0366563	7.0372e-25	Restless_Legs_Syndrome	-0.0736465	0.0726924	0.311	480982	106.093
rs118101126	A	G	19	8255303	C-C motif chemokine 25 | Inflammation	0.301336	0.0276223	0.0228937	1.44444e-39	Restless_Legs_Syndrome	-0.0010005	0.03991	0.98	480982	173.249
rs3136652	T	C	19	8054172	C-C motif chemokine 25 | Inflammation	0.291212	0.827411	0.00965674	8.85116e-200	Restless_Legs_Syndrome	-0.0266419	0.0211598	0.208	480982	909.405
rs34557917	C	A	19	7968233	C-C motif chemokine 25 | Inflammation	-0.392564	0.0162626	0.0292386	4.24522e-41	Restless_Legs_Syndrome	-0.0151136	0.0593526	0.799	480982	180.263
rs35619681	T	C	19	8162402	C-C motif chemokine 25 | Inflammation	-0.101848	0.0752605	0.0139938	3.38688e-13	Restless_Legs_Syndrome	-0.0110609	0.029217	0.705	480982	52.9705
rs41285780	A	G	19	7909980	C-C motif chemokine 25 | Inflammation	0.594311	0.0621234	0.0154029	1e-200	Restless_Legs_Syndrome	0.0168571	0.0342901	0.623	480982	1488.75
rs74176259	T	C	19	7946257	C-C motif chemokine 25 | Inflammation	-0.357504	0.0166157	0.0292897	2.89534e-34	Restless_Legs_Syndrome	-0.0747235	0.062251	0.23	480982	148.981
rs13340504	T	C	7	75810378	C-C motif chemokine 26 | Inflammation	0.148269	0.105592	0.0121392	2.61397e-34	Restless_Legs_Syndrome	0.00697561	0.0254482	0.784	480982	149.183
rs41463245	T	C	7	75771945	C-C motif chemokine 26 | Inflammation	-1.01414	0.00891345	0.0392916	6.76083e-147	Restless_Legs_Syndrome	0.0852598	0.0714867	0.233	480982	666.187
rs2070074	G	A	9	34649445	C-C motif chemokine 27 | Cardiometabolic	-0.327598	0.0969934	0.0121713	1.4388e-159	Restless_Legs_Syndrome	-0.0110609	0.026294	0.674	480982	724.45
rs3176820	C	T	9	34686146	C-C motif chemokine 27 | Cardiometabolic	0.0846886	0.270327	0.00810386	1.45915e-25	Restless_Legs_Syndrome	0.00399202	0.0173477	0.818	480982	109.211
rs1593971	A	G	5	43413342	C-C motif chemokine 28 | Inflammation	-0.0570302	0.497518	0.00738025	1.09749e-14	Restless_Legs_Syndrome	0.0334348	0.0158408	0.0348	480982	59.7128
rs1015673	T	C	17	36150004	C-C motif chemokine 3 | Inflammation	-0.159622	0.425196	0.00831322	3.62994e-82	Restless_Legs_Syndrome	0.00299551	0.0218588	0.891	480982	368.678
rs1719220	T	C	17	36076917	C-C motif chemokine 3 | Inflammation	0.343642	0.26429	0.00818228	1e-200	Restless_Legs_Syndrome	-0.0010005	0.00317936	0.753	480982	1763.86
rs1015673	T	C	17	36150004	C-C motif chemokine 4 | Inflammation	-0.314287	0.424895	0.00829789	1e-200	Restless_Legs_Syndrome	0.00299551	0.0218588	0.891	480982	1434.56
rs2107538	T	C	17	35880776	C-C motif chemokine 5 | Cardiometabolic	-0.220346	0.180238	0.0096716	6.79204e-115	Restless_Legs_Syndrome	-0.00702461	0.0190281	0.712	480982	519.055
rs2041190	A	G	17	34307522	C-C motif chemokine 7 | Inflammation	0.0494314	0.600612	0.00744879	3.21959e-11	Restless_Legs_Syndrome	0.00300451	0.018217	0.869	480982	44.0387
rs190850301	T	C	17	34188604	C-C motif chemokine 8 | Oncology	-0.328345	0.00739443	0.0483392	1.10179e-11	Restless_Legs_Syndrome	0.00399202	0.0677304	0.953	480982	46.1383
rs62058978	A	C	17	34046489	C-C motif chemokine 8 | Oncology	-0.21789	0.0253278	0.0269909	6.87385e-16	Restless_Legs_Syndrome	-0.110932	0.0584241	0.0576	480982	65.1688
rs72825069	T	C	17	34273909	C-C motif chemokine 8 | Oncology	0.216201	0.020821	0.0259222	7.40628e-17	Restless_Legs_Syndrome	-0.0171462	0.0527186	0.745	480982	69.5619
rs76263310	A	G	17	34318110	C-C motif chemokine 8 | Oncology	0.291387	0.0150997	0.0304205	9.83332e-22	Restless_Legs_Syndrome	-0.170788	0.0692843	0.0137	480982	91.7503
rs77770153	A	G	17	34252330	C-C motif chemokine 8 | Oncology	0.322646	0.059109	0.016243	8.39653e-88	Restless_Legs_Syndrome	-0.0232686	0.0343377	0.498	480982	394.566
rs1324899	T	C	1	86006390	CCN family member 1 | Oncology	0.0498106	0.461525	0.0073439	1.18059e-11	Restless_Legs_Syndrome	-0.0314907	0.0157962	0.0462	480982	46.0034
rs4949896	T	G	1	85596653	CCN family member 1 | Oncology	-0.118465	0.261999	0.00834572	9.87643e-46	Restless_Legs_Syndrome	-0.0010005	0.0319261	0.975	480982	201.49
rs71502514	T	C	1	85516042	CCN family member 1 | Oncology	-0.148625	0.0397403	0.019657	4.00221e-14	Restless_Legs_Syndrome	-0.0222456	0.0403055	0.581	480982	57.1675
rs146564696	C	T	6	131999167	CCN family member 2 | Inflammation	0.863234	0.00938912	0.0393452	1.07895e-106	Restless_Legs_Syndrome	0.0880109	0.0838688	0.294	480982	481.364
rs9493157	T	C	6	131968017	CCN family member 2 | Inflammation	-0.354432	0.216969	0.00916025	1e-200	Restless_Legs_Syndrome	-0.0232686	0.0193016	0.228	480982	1497.1
rs139806626	A	G	8	119400134	CCN family member 3 | Cardiometabolic	-0.310754	0.0117677	0.0338256	4.04203e-20	Restless_Legs_Syndrome	-0.0502412	0.0689177	0.466	480982	84.4
rs142952437	T	C	8	119792402	CCN family member 3 | Cardiometabolic	-0.259048	0.0136161	0.0312078	1.03467e-16	Restless_Legs_Syndrome	-0.0345914	0.0786324	0.66	480982	68.9024
rs2279112	A	G	8	119416784	CCN family member 3 | Cardiometabolic	-0.273837	0.258706	0.00805297	1e-200	Restless_Legs_Syndrome	-0.0130852	0.01931	0.498	480982	1156.3
rs72682425	A	C	8	119082237	CCN family member 3 | Cardiometabolic	0.0759344	0.146378	0.00997655	2.71394e-14	Restless_Legs_Syndrome	-0.0110609	0.0221172	0.617	480982	57.9317
rs111948583	A	G	8	133260244	WNT1-inducible-signaling pathway protein 1 | Oncology	-0.335799	0.0201345	0.0274423	1.9829e-34	Restless_Legs_Syndrome	0.0554347	0.056673	0.328	480982	149.733
rs117263638	A	G	8	133206583	WNT1-inducible-signaling pathway protein 1 | Oncology	0.378643	0.0146764	0.0309489	2.0347e-34	Restless_Legs_Syndrome	0.1441	0.0654973	0.0278	480982	149.682
rs16893349	G	A	8	133195720	WNT1-inducible-signaling pathway protein 1 | Oncology	-0.204476	0.0294854	0.02202	1.60288e-20	Restless_Legs_Syndrome	0.00697561	0.0315469	0.825	480982	86.2283
rs2252553	T	G	8	133052528	WNT1-inducible-signaling pathway protein 1 | Oncology	0.327724	0.459679	0.00748138	1e-200	Restless_Legs_Syndrome	-0.0140989	0.0159592	0.377	480982	1918.9
rs34386977	A	C	8	133187966	WNT1-inducible-signaling pathway protein 1 | Oncology	0.551871	0.0164724	0.0292225	1.51182e-79	Restless_Legs_Syndrome	-0.0273712	0.067475	0.685	480982	356.649
rs62514010	T	C	8	133201060	WNT1-inducible-signaling pathway protein 1 | Oncology	-0.430777	0.0142264	0.0326875	1.16466e-39	Restless_Legs_Syndrome	-0.026344	0.0647255	0.684	480982	173.677
rs1061098	T	C	20	44727515	WNT1-inducible-signaling pathway protein 2 | Neurology	-0.135416	0.33783	0.00727043	1.99526e-77	Restless_Legs_Syndrome	0.00498754	0.0171354	0.771	480982	346.912
rs1800961	T	C	20	44413724	WNT1-inducible-signaling pathway protein 2 | Neurology	-0.11163	0.0321637	0.0193737	8.31553e-09	Restless_Legs_Syndrome	-0.065072	0.0428653	0.129	480982	33.1999
rs61060559	A	G	20	44694260	WNT1-inducible-signaling pathway protein 2 | Neurology	-0.199209	0.411844	0.00698231	4.89779e-179	Restless_Legs_Syndrome	0.0158733	0.0159618	0.32	480982	813.991
rs12577917	T	C	11	66414946	Copper chaperone for superoxide dismutase | Neurology	0.297369	0.491958	0.00748126	1e-200	Restless_Legs_Syndrome	0.0120726	0.0159111	0.448	480982	1579.94
rs506028	G	A	11	66700998	Copper chaperone for superoxide dismutase | Neurology	-0.273547	0.0847889	0.0132559	1.30888e-94	Restless_Legs_Syndrome	0.0168571	0.0262023	0.52	480982	425.839
rs75018337	T	C	11	67049700	Copper chaperone for superoxide dismutase | Neurology	0.20293	0.0651093	0.0152617	2.41991e-40	Restless_Legs_Syndrome	-0.0449974	0.032485	0.166	480982	176.802
rs77705586	T	C	11	66725234	Copper chaperone for superoxide dismutase | Neurology	0.22817	0.0207424	0.0263443	4.67412e-18	Restless_Legs_Syndrome	0.00498754	0.248701	0.984	480982	75.0142
rs115071002	T	C	1	116842692	Immunoglobulin superfamily member 2 | Oncology_II	0.218666	0.0356279	0.0212707	8.65765e-25	Restless_Legs_Syndrome	0.0256677	0.045303	0.571	480982	105.681
rs148853734	A	G	1	117085529	Immunoglobulin superfamily member 2 | Oncology_II	0.565972	0.0184474	0.0285885	3.1463e-87	Restless_Legs_Syndrome	0.0178399	0.0638693	0.78	480982	391.929
rs190301282	G	A	1	116980786	Immunoglobulin superfamily member 2 | Oncology_II	0.268977	0.011577	0.0393802	8.47618e-12	Restless_Legs_Syndrome	0.0246926	0.0840791	0.769	480982	46.6524
rs531330176	C	T	1	116976760	Immunoglobulin superfamily member 2 | Oncology_II	0.3124	0.0221194	0.0258475	1.24796e-33	Restless_Legs_Syndrome	0.0188218	0.0535037	0.725	480982	146.078
rs6668254	C	T	1	117065348	Immunoglobulin superfamily member 2 | Oncology_II	0.284592	0.0287221	0.0227199	5.37527e-36	Restless_Legs_Syndrome	-0.0222456	0.0432491	0.607	480982	156.903
rs72697399	G	A	1	116798380	Immunoglobulin superfamily member 2 | Oncology_II	-0.453012	0.0334063	0.0211126	3.9355e-102	Restless_Legs_Syndrome	-0.00300451	0.0435518	0.945	480982	460.401
rs75567925	A	G	1	116981085	Immunoglobulin superfamily member 2 | Oncology_II	0.711102	0.0146209	0.0323058	2.22844e-107	Restless_Legs_Syndrome	0.0704585	0.0621595	0.257	480982	484.51
rs76183878	G	T	1	117106008	Immunoglobulin superfamily member 2 | Oncology_II	0.383478	0.0120872	0.034597	1.49796e-28	Restless_Legs_Syndrome	-0.0481404	0.0766559	0.53	480982	122.858
rs77524075	T	C	1	116852706	Immunoglobulin superfamily member 2 | Oncology_II	-0.868069	0.065065	0.0158471	1e-200	Restless_Legs_Syndrome	-0.00904074	0.0329822	0.784	480982	3000.61
rs116881804	T	C	6	73903417	CD109 antigen | Neurology	-0.281758	0.0196468	0.0270389	1.9994e-25	Restless_Legs_Syndrome	0.0411419	0.0504731	0.415	480982	108.586
rs118145760	T	C	6	74117516	CD109 antigen | Neurology	0.194456	0.0234215	0.0245452	2.33024e-15	Restless_Legs_Syndrome	0.0497421	0.0593542	0.402	480982	62.7638
rs140031328	G	T	6	73541625	CD109 antigen | Neurology	0.261239	0.0134053	0.0326951	1.34741e-15	Restless_Legs_Syndrome	0.122218	0.0689025	0.0761	480982	63.8426
rs143150833	C	T	6	74703439	CD109 antigen | Neurology	-0.21275	0.0121603	0.0364576	5.36179e-09	Restless_Legs_Syndrome	-0.0325232	0.0701674	0.643	480982	34.0536
rs145261698	C	T	6	73876859	CD109 antigen | Neurology	-0.300814	0.0253976	0.0246453	2.89668e-34	Restless_Legs_Syndrome	0.0601539	0.046834	0.199	480982	148.98
rs9350493	C	T	6	73239796	CD109 antigen | Neurology	-0.0775836	0.354235	0.00785595	5.30152e-23	Restless_Legs_Syndrome	0.0158733	0.0154107	0.303	480982	97.5309
rs9447083	A	G	6	73961133	CD109 antigen | Neurology	-0.350698	0.0669029	0.014927	4.68813e-122	Restless_Legs_Syndrome	0.0363319	0.0311849	0.244	480982	551.978
rs114727286	C	T	5	140503127	Monocyte differentiation antigen CD14 | Cardiometabolic	0.162403	0.0236337	0.0246318	4.30328e-11	Restless_Legs_Syndrome	-0.0397809	0.050298	0.429	480982	43.4706
rs5744441	A	G	5	140637262	Monocyte differentiation antigen CD14 | Cardiometabolic	-0.321281	0.233134	0.00885394	1e-200	Restless_Legs_Syndrome	-0.0273712	0.0180775	0.13	480982	1316.73
rs351716	G	A	6	109232561	Sialomucin core protein 24 | Neurology	0.0505272	0.310526	0.00816435	6.06387e-10	Restless_Legs_Syndrome	-0.0010005	0.00261485	0.702	480982	38.3007
rs147516474	A	G	1	26513578	CD164 sialomucin-like 2 protein | Neurology_II	0.116845	0.050554	0.017736	4.45759e-11	Restless_Legs_Syndrome	0.00598207	0.0480881	0.901	480982	43.4019
rs56362645	A	G	1	27417881	CD164 sialomucin-like 2 protein | Neurology_II	-0.0913376	0.180589	0.0099911	6.13621e-20	Restless_Legs_Syndrome	-0.0212236	0.0204776	0.3	480982	83.5743
rs575669478	T	C	1	27289703	CD164 sialomucin-like 2 protein | Neurology_II	0.710397	0.0497298	0.0181699	1e-200	Restless_Legs_Syndrome	-0.0429075	0.0376155	0.254	480982	1528.61
rs10425835	A	C	19	43360396	CD177 antigen | Neurology	0.351377	0.410438	0.00809711	1e-200	Restless_Legs_Syndrome	0.0139029	0.0189859	0.464	480982	1883.16
rs11673319	A	G	19	43323546	CD177 antigen | Neurology	0.276998	0.197679	0.00960854	9.48418e-183	Restless_Legs_Syndrome	0.0506931	0.019576	0.00961	480982	831.072
rs117417670	T	G	19	42543657	CD177 antigen | Neurology	-0.420731	0.0155605	0.0329442	2.38067e-37	Restless_Legs_Syndrome	-0.0470916	0.0635948	0.459	480982	163.099
rs138605473	T	G	19	42851501	CD177 antigen | Neurology	1.24221	0.0204011	0.0294795	1e-200	Restless_Legs_Syndrome	0.0217615	0.0595962	0.715	480982	1775.62
rs142095392	G	T	19	42788773	CD177 antigen | Neurology	-0.17503	0.0399939	0.0204149	1.00254e-17	Restless_Legs_Syndrome	-0.0460439	0.0377846	0.223	480982	73.5073
rs7255285	C	A	19	43279862	CD177 antigen | Neurology	0.652029	0.0129562	0.0343959	3.89493e-80	Restless_Legs_Syndrome	0.0676586	0.0373677	0.0702	480982	359.352
rs73038875	C	T	19	43638730	CD177 antigen | Neurology	-0.134946	0.132865	0.0112174	2.47229e-33	Restless_Legs_Syndrome	0.0237165	0.0232165	0.307	480982	144.722
rs16839951	G	A	1	158186177	T-cell surface glycoprotein CD1c | Oncology	-0.146144	0.1108	0.0114234	1.7832e-37	Restless_Legs_Syndrome	-0.018164	0.0254266	0.475	480982	163.671
rs857693	G	A	1	158586511	T-cell surface glycoprotein CD1c | Oncology	0.0453296	0.268153	0.0081116	2.29377e-08	Restless_Legs_Syndrome	0.0009995	0.0139791	0.943	480982	31.2285
rs144983804	T	C	3	112665112	OX-2 membrane glycoprotein | Inflammation	0.121714	0.0314253	0.0221985	4.18235e-08	Restless_Legs_Syndrome	0.00895974	0.0452381	0.843	480982	30.0631
rs2399420	A	C	3	112350918	OX-2 membrane glycoprotein | Inflammation	0.273824	0.902539	0.0123598	9.46237e-109	Restless_Legs_Syndrome	-0.0129162	0.0262737	0.623	480982	490.818
rs74642082	C	T	3	112313838	OX-2 membrane glycoprotein | Inflammation	0.212396	0.0360289	0.019849	1.01135e-26	Restless_Legs_Syndrome	-0.0161294	0.0385937	0.676	480982	114.503
rs7615462	C	T	3	112934306	OX-2 membrane glycoprotein | Inflammation	-0.053926	0.544951	0.00738111	2.75359e-13	Restless_Legs_Syndrome	0.00702461	0.0150645	0.641	480982	53.3769
rs9854311	T	C	3	112467034	OX-2 membrane glycoprotein | Inflammation	0.111558	0.962992	0.0194219	9.24954e-09	Restless_Legs_Syndrome	-0.0266419	0.0377203	0.48	480982	32.9927
rs59093025	C	T	3	112921253	Cell surface glycoprotein CD200 receptor 1 | Inflammation	1.86497	0.0285642	0.0229314	1e-200	Restless_Legs_Syndrome	0.0411419	0.0479619	0.391	480982	6614.28
rs62263720	A	G	3	112795762	Cell surface glycoprotein CD200 receptor 1 | Inflammation	-0.325814	0.28981	0.00843616	1e-200	Restless_Legs_Syndrome	-0.0335568	0.0175952	0.0565	480982	1491.59
rs7651121	A	G	3	112410840	Cell surface glycoprotein CD200 receptor 1 | Inflammation	-0.0949991	0.206293	0.00942233	6.61302e-24	Restless_Legs_Syndrome	0.00598207	0.0201003	0.766	480982	101.654
rs820538	T	G	3	112730306	Cell surface glycoprotein CD200 receptor 1 | Inflammation	-0.250153	0.0155288	0.0306928	3.63329e-16	Restless_Legs_Syndrome	0.154436	0.0627171	0.0138	480982	66.426
rs112032612	A	C	2	70918904	C-type lectin domain family 4 member K | Oncology	0.441255	0.0276582	0.0232829	4.26187e-80	Restless_Legs_Syndrome	0.0953102	0.048987	0.0517	480982	359.174
rs13416314	T	C	2	70629206	C-type lectin domain family 4 member K | Oncology	-0.132809	0.0595761	0.0161404	1.89845e-16	Restless_Legs_Syndrome	-0.00400802	0.0312667	0.898	480982	67.7059
rs17656087	C	A	2	70813220	C-type lectin domain family 4 member K | Oncology	0.418979	0.271623	0.00854383	1e-200	Restless_Legs_Syndrome	0.0158733	0.017055	0.352	480982	2404.8
rs75176658	C	T	2	70954418	C-type lectin domain family 4 member K | Oncology	0.264702	0.0399292	0.0197623	6.52529e-41	Restless_Legs_Syndrome	-0.00300451	0.0346994	0.931	480982	179.407
rs1045997	T	C	19	7769096	CD209 antigen | Cardiometabolic	-0.100142	0.170835	0.00821675	3.62243e-34	Restless_Legs_Syndrome	-0.00601807	0.0199576	0.763	480982	148.536
rs4804805	G	A	19	7751660	CD209 antigen | Cardiometabolic	-0.073549	0.323503	0.00663074	1.36994e-28	Restless_Legs_Syndrome	-0.00904074	0.0174311	0.604	480982	123.035
rs77509849	G	A	19	7687796	CD209 antigen | Cardiometabolic	-0.0554326	0.143617	0.00886416	4.01181e-10	Restless_Legs_Syndrome	0.0382587	0.0227899	0.0932	480982	39.1071
rs10411704	T	G	19	35309759	B-cell receptor CD22 | Inflammation	-0.294694	0.785544	0.00868705	1e-200	Restless_Legs_Syndrome	0.00702461	0.018688	0.707	480982	1150.79
rs34826052	A	C	19	35345697	B-cell receptor CD22 | Inflammation	0.137464	0.0308526	0.0204635	1.84842e-11	Restless_Legs_Syndrome	-0.0171462	0.046445	0.712	480982	45.1251
rs11877138	G	A	18	69907391	CD226 antigen | Inflammation_II	-0.441361	0.980044	0.0276031	1.51112e-57	Restless_Legs_Syndrome	-0.0344014	0.0452397	0.447	480982	255.666
rs147877121	C	T	18	70016126	CD226 antigen | Inflammation_II	-0.167395	0.0237062	0.025305	3.71279e-11	Restless_Legs_Syndrome	-0.0191828	0.0541196	0.723	480982	43.7595
rs485618	C	T	1	160830690	Natural killer cell receptor 2B4 | Inflammation	0.0535692	0.444118	0.00749145	8.63376e-13	Restless_Legs_Syndrome	-0.00501254	0.0148672	0.736	480982	51.1327
rs575148580	T	C	1	160915027	Natural killer cell receptor 2B4 | Inflammation	0.0992744	0.342149	0.00932029	1.71712e-26	Restless_Legs_Syndrome	0.0620354	0.0266016	0.0197	480982	113.453
rs11064153	C	T	12	6379284	CD27 antigen | Oncology	-0.0779084	0.207128	0.0090719	8.85931e-18	Restless_Legs_Syndrome	-0.0171462	0.0196544	0.383	480982	73.7517
rs25680	A	G	12	6445462	CD27 antigen | Oncology	0.293625	0.23946	0.00864012	1e-200	Restless_Legs_Syndrome	-0.018164	0.0180029	0.313	480982	1154.91
rs7025653	C	A	9	5505508	Programmed cell death 1 ligand 1 | Neurology	0.158714	0.143347	0.0107864	5.21675e-49	Restless_Legs_Syndrome	-0.0171462	0.0220114	0.436	480982	216.51
rs822335	C	T	9	5448218	Programmed cell death 1 ligand 1 | Neurology	0.311107	0.660823	0.00797119	1e-200	Restless_Legs_Syndrome	-0.0207825	0.0165061	0.208	480982	1523.26
rs184790191	T	C	15	74065477	CD276 antigen | Inflammation	-0.190778	0.0210245	0.0266245	7.74997e-13	Restless_Legs_Syndrome	0.0592119	0.0512559	0.248	480982	51.3445
rs1963477	A	G	15	73799531	CD276 antigen | Inflammation	0.0921586	0.0753033	0.0142352	9.54553e-11	Restless_Legs_Syndrome	-0.036664	0.024215	0.13	480982	41.9126
rs4082420	T	C	15	74188499	CD276 antigen | Inflammation	-0.232478	0.0186335	0.0272353	1.39059e-17	Restless_Legs_Syndrome	-0.00601807	0.0570576	0.916	480982	72.8617
rs74023531	A	G	15	73770987	CD276 antigen | Inflammation	-0.533811	0.064663	0.015233	1e-200	Restless_Legs_Syndrome	0.0440169	0.0317772	0.166	480982	1228.02
rs8025183	T	C	15	73422989	CD276 antigen | Inflammation	-0.398934	0.166713	0.0100869	1e-200	Restless_Legs_Syndrome	0.0198026	0.0173237	0.253	480982	1564.18
rs7422945	G	A	2	203629975	T-cell-specific surface glycoprotein CD28 | Oncology	0.0487831	0.460768	0.00753634	9.60506e-11	Restless_Legs_Syndrome	0.0198026	0.0161103	0.219	480982	41.9004
rs10807355	C	T	6	47633017	CD2-associated protein | Cardiometabolic	0.0865366	0.64774	0.00767708	1.80302e-29	Restless_Legs_Syndrome	-0.0009995	0.0126453	0.937	480982	127.06
rs62087202	A	G	17	74463780	CMRF35-like molecule 8 | Inflammation_II	-0.62258	0.0485431	0.0167105	1e-200	Restless_Legs_Syndrome	0.08158	0.0325122	0.0121	480982	1388.07
rs9912017	G	T	17	74487717	CMRF35-like molecule 8 | Inflammation_II	-0.0988003	0.282064	0.0080563	1.4184e-34	Restless_Legs_Syndrome	0.00796817	0.016687	0.633	480982	150.399
rs2001742	G	A	17	74503317	CMRF35-like molecule 6 | Neurology	0.568069	0.111535	0.0116029	1e-200	Restless_Legs_Syndrome	0.0266419	0.0225298	0.237	480982	2397.01
rs2272111	A	G	17	74473827	CMRF35-like molecule 6 | Neurology	-0.227661	0.20202	0.00908205	1.13501e-138	Restless_Legs_Syndrome	0.0129162	0.0191944	0.501	480982	628.361
rs62087199	T	C	17	74458774	CMRF35-like molecule 6 | Neurology	-0.374953	0.0324419	0.0206114	6.02005e-74	Restless_Legs_Syndrome	0.162119	0.043135	0.000171	480982	330.932
rs79659787	G	T	17	74668634	CMRF35-like molecule 6 | Neurology	0.118327	0.0728594	0.0143133	1.37467e-16	Restless_Legs_Syndrome	0.0227395	0.0293195	0.438	480982	68.3421
rs2293192	T	C	17	74474403	CMRF35-like molecule 2 | Oncology	-0.0689992	0.209532	0.00891475	9.94947e-15	Restless_Legs_Syndrome	0.0178399	0.0189701	0.347	480982	59.9059
rs2655606	G	A	17	74574543	CMRF35-like molecule 2 | Oncology	-0.303147	0.664473	0.00769914	1e-200	Restless_Legs_Syndrome	-0.0158733	0.0167743	0.344	480982	1550.32
rs510043	G	A	17	74624216	CMRF35-like molecule 2 | Oncology	-0.206232	0.455509	0.00731285	5.62341e-175	Restless_Legs_Syndrome	-0.00400802	0.0164934	0.808	480982	795.314
rs1026074	C	T	17	74715289	CMRF35-like molecule 1 | Oncology	-0.99852	0.0239584	0.0248615	1e-200	Restless_Legs_Syndrome	0.0870947	0.052731	0.0986	480982	1613.09
rs11655369	A	G	17	74675175	CMRF35-like molecule 1 | Oncology	0.307896	0.519116	0.00781024	1e-200	Restless_Legs_Syndrome	0.0110609	0.0166702	0.507	480982	1554.1
rs117827586	A	G	17	75040615	CMRF35-like molecule 1 | Oncology	-0.334468	0.0205219	0.0271153	5.86678e-35	Restless_Legs_Syndrome	-0.018164	0.0602366	0.763	480982	152.153
rs2177258	T	C	17	74475270	CMRF35-like molecule 1 | Oncology	-0.0738637	0.367293	0.00778942	2.48085e-21	Restless_Legs_Syndrome	0.0237165	0.0162325	0.144	480982	89.9191
rs534847354	C	T	17	74495497	CMRF35-like molecule 1 | Oncology	-0.304473	0.0467242	0.0189777	6.32849e-58	Restless_Legs_Syndrome	-0.0345914	0.0448945	0.441	480982	257.401
rs895692	A	G	17	74770113	CMRF35-like molecule 1 | Oncology	-0.167616	0.534903	0.0075544	4.4978e-109	Restless_Legs_Syndrome	-0.00498754	0.0146775	0.734	480982	492.301
rs566947598	C	T	17	44007779	CMRF35-like molecule 9 | Neurology	0.0616978	0.411646	0.00855913	5.66109e-13	Restless_Legs_Syndrome	-0.026344	0.0238328	0.269	480982	51.9613
rs76868109	C	A	17	43699575	CMRF35-like molecule 9 | Neurology	-0.797899	0.0338706	0.0196817	1e-200	Restless_Legs_Syndrome	-0.018164	0.0431792	0.674	480982	1643.5
rs1425047	A	G	2	159517946	CD302 antigen | Oncology	0.0566423	0.580011	0.00723605	4.96478e-15	Restless_Legs_Syndrome	0.0120726	0.0160522	0.452	480982	61.2743
rs148377852	T	C	2	159408803	CD302 antigen | Oncology	0.256196	0.0341696	0.0197793	2.26725e-38	Restless_Legs_Syndrome	0.0676586	0.0436341	0.121	480982	167.773
rs2556106	T	G	2	159798013	CD302 antigen | Oncology	-0.419387	0.872712	0.0107109	1e-200	Restless_Legs_Syndrome	0.0110609	0.0219301	0.614	480982	1533.13
rs11881372	A	C	19	51357402	Myeloid cell surface antigen CD33 | Oncology	0.313681	0.350585	0.00801027	1e-200	Restless_Legs_Syndrome	-0.0232686	0.0164019	0.156	480982	1533.49
rs12972472	A	G	19	51523699	Myeloid cell surface antigen CD33 | Oncology	0.0638096	0.215773	0.00930643	7.05667e-12	Restless_Legs_Syndrome	-0.0273712	0.0191073	0.152	480982	47.0117
rs1404320	T	C	19	51062889	Myeloid cell surface antigen CD33 | Oncology	-0.054895	0.353429	0.00807594	1.06561e-11	Restless_Legs_Syndrome	0.0217615	0.0169428	0.199	480982	46.204
rs4802771	C	T	19	51174413	Myeloid cell surface antigen CD33 | Oncology	0.358045	0.323129	0.00816922	1e-200	Restless_Legs_Syndrome	-0.0130852	0.0166166	0.431	480982	1920.94
rs6671850	T	C	1	207884455	Hematopoietic progenitor cell antigen CD34 | Neurology	0.12253	0.0639804	0.0150618	4.11339e-16	Restless_Legs_Syndrome	0.0382587	0.0288633	0.185	480982	66.1807
rs35424583	G	A	7	80706994	Platelet glycoprotein 4 | Inflammation_II	0.105075	0.0818359	0.013676	1.55274e-14	Restless_Legs_Syndrome	0.0592119	0.0293988	0.044	480982	59.0311
rs6961069	T	C	7	80589645	Platelet glycoprotein 4 | Inflammation_II	0.273148	0.403097	0.00765071	1e-200	Restless_Legs_Syndrome	-0.002002	0.0154652	0.897	480982	1274.65
rs187637227	T	C	4	16165551	ADP-ribosyl cyclase/cyclic ADP-ribose hydrolase 1 | Oncology	-0.176171	0.0119253	0.0291971	1.60085e-09	Restless_Legs_Syndrome	-0.058689	0.074366	0.43	480982	36.4074
rs2532069	G	A	4	15909692	ADP-ribosyl cyclase/cyclic ADP-ribose hydrolase 1 | Oncology	-0.0928927	0.58554	0.00634984	1.83063e-48	Restless_Legs_Syndrome	0.00803217	0.0155725	0.606	480982	214.012
rs7674301	C	A	4	15751628	ADP-ribosyl cyclase/cyclic ADP-ribose hydrolase 1 | Oncology	0.291717	0.766895	0.0073522	1e-200	Restless_Legs_Syndrome	-0.001998	0.0178749	0.911	480982	1574.3
rs147914326	A	G	12	6693611	T-cell surface glycoprotein CD4 | Inflammation	-0.229529	0.0130153	0.034509	2.90603e-11	Restless_Legs_Syndrome	0.001998	0.0637566	0.975	480982	44.2395
rs57497751	G	A	12	6818108	T-cell surface glycoprotein CD4 | Inflammation	0.207916	0.0309867	0.021453	3.27039e-22	Restless_Legs_Syndrome	0.0468836	0.0569049	0.41	480982	93.929
rs73053728	G	A	12	6787380	T-cell surface glycoprotein CD4 | Inflammation	-0.359292	0.302319	0.0080763	1e-200	Restless_Legs_Syndrome	0.0266419	0.0171818	0.121	480982	1979.11
rs117191103	T	C	20	45835717	Tumor necrosis factor receptor superfamily member 5 | Inflammation	0.239771	0.0203536	0.0265893	1.92309e-19	Restless_Legs_Syndrome	-0.0491902	0.0603468	0.415	480982	81.3167
rs12624433	A	G	20	46052214	Tumor necrosis factor receptor superfamily member 5 | Inflammation	-0.361877	0.257061	0.00863575	1e-200	Restless_Legs_Syndrome	-0.002002	0.0179106	0.911	480982	1755.99
rs45456397	A	C	20	46353053	Tumor necrosis factor receptor superfamily member 5 | Inflammation	-0.0918421	0.0733854	0.0144014	1.80231e-10	Restless_Legs_Syndrome	-0.0273712	0.0294699	0.353	480982	40.67
rs1970530	A	G	1	207750721	Membrane cofactor protein | Cardiometabolic	-0.0889131	0.594732	0.00765588	3.51075e-31	Restless_Legs_Syndrome	0.002002	0.0156177	0.898	480982	134.878
rs352681	A	G	1	160709132	CD48 antigen | Inflammation	-0.172602	0.356771	0.00792278	3.17687e-105	Restless_Legs_Syndrome	0.00995033	0.0156536	0.525	480982	474.61
rs55857101	T	G	1	160682190	CD48 antigen | Inflammation	-0.70772	0.182719	0.00996238	1e-200	Restless_Legs_Syndrome	0.0544882	0.0212381	0.0103	480982	5046.57
rs6427541	T	C	1	160714121	CD48 antigen | Inflammation	0.105092	0.295952	0.00826864	5.22035e-37	Restless_Legs_Syndrome	0.00299551	0.0158393	0.85	480982	161.537
rs477537	C	A	11	61092152	T-cell surface glycoprotein CD5 | Oncology	0.092093	0.575467	0.00755774	3.72477e-34	Restless_Legs_Syndrome	0.0429075	0.0159933	0.0073	480982	148.48
rs77696239	T	C	11	61107729	T-cell surface glycoprotein CD5 | Oncology	0.166679	0.0254365	0.02322	7.05992e-13	Restless_Legs_Syndrome	0.0285875	0.0486758	0.557	480982	51.5273
rs1890866	G	A	1	206989551	Complement decay-accelerating factor | Cardiometabolic	0.111435	0.944123	0.0167513	2.88536e-11	Restless_Legs_Syndrome	0.0387408	0.0354154	0.274	480982	44.2534
rs6666604	G	T	1	207172474	Complement decay-accelerating factor | Cardiometabolic	-0.43399	0.159479	0.0103465	1e-200	Restless_Legs_Syndrome	-0.0151136	0.0220972	0.494	480982	1759.43
rs78692538	G	A	1	206875183	Complement decay-accelerating factor | Cardiometabolic	0.114777	0.0528727	0.0168945	1.0927e-11	Restless_Legs_Syndrome	-0.0100503	0.0364921	0.783	480982	46.155
rs10801908	T	C	1	116547871	Lymphocyte function-associated antigen 3 | Inflammation	-0.257695	0.12022	0.0112915	2.77332e-115	Restless_Legs_Syndrome	0.0009995	0.0185372	0.957	480982	520.845
rs55982573	T	C	1	116532856	Lymphocyte function-associated antigen 3 | Inflammation	0.190343	0.0173882	0.0279499	9.7499e-12	Restless_Legs_Syndrome	0.0188218	0.0600625	0.754	480982	46.3781
rs77858427	A	C	1	116716618	Lymphocyte function-associated antigen 3 | Inflammation	-0.154854	0.0215227	0.0260296	2.69538e-09	Restless_Legs_Syndrome	-0.0010005	0.0570173	0.986	480982	35.3924
rs10836121	T	C	11	33848167	CD59 glycoprotein | Cardiometabolic	-0.0739657	0.527912	0.0075332	9.36052e-23	Restless_Legs_Syndrome	0.00803217	0.0151093	0.595	480982	96.4055
rs4756046	A	C	11	33821025	CD59 glycoprotein | Cardiometabolic	0.0860808	0.938213	0.0148648	6.99987e-09	Restless_Legs_Syndrome	0.0212236	0.0225682	0.347	480982	33.5347
rs704701	G	T	11	33722133	CD59 glycoprotein | Cardiometabolic	-0.245528	0.320835	0.00760095	1e-200	Restless_Legs_Syndrome	0.0227395	0.0166103	0.171	480982	1043.44
rs113224872	T	C	1	157925662	CD5 antigen-like | Inflammation_II	-0.181681	0.0237747	0.0252615	6.3841e-13	Restless_Legs_Syndrome	0.0227395	0.0613729	0.711	480982	51.725
rs2765501	A	G	1	157834858	CD5 antigen-like | Inflammation_II	0.199657	0.401454	0.00759591	2.85759e-152	Restless_Legs_Syndrome	0.0009995	0.022778	0.965	480982	690.891
rs59656423	T	C	1	157536784	CD5 antigen-like | Inflammation_II	-0.257813	0.00793793	0.041902	7.615e-10	Restless_Legs_Syndrome	0.0610951	0.0503528	0.225	480982	37.8565
rs10792299	G	T	11	60954227	T-cell differentiation antigen CD6 | Inflammation	0.394396	0.759563	0.00866919	1e-200	Restless_Legs_Syndrome	0.0304592	0.0186811	0.103	480982	2069.7
rs412334	T	C	11	61792789	T-cell differentiation antigen CD6 | Inflammation	-0.0719434	0.161837	0.00987029	3.12536e-13	Restless_Legs_Syndrome	0.00399202	0.0202868	0.844	480982	53.1278
rs4938994	C	A	11	61051921	T-cell differentiation antigen CD6 | Inflammation	-0.455695	0.121925	0.0112412	1e-200	Restless_Legs_Syndrome	-0.0140989	0.0230638	0.541	480982	1643.32
rs546505642	C	T	17	82614343	T-cell antigen CD7 | Inflammation_II	-0.0545853	0.336085	0.00873002	4.03692e-10	Restless_Legs_Syndrome	0.0009995	0.016265	0.951	480982	39.095
rs73366267	T	C	17	82279320	T-cell antigen CD7 | Inflammation_II	-1.07968	0.0406152	0.0192147	1e-200	Restless_Legs_Syndrome	0.0129162	0.039713	0.745	480982	3157.35
rs147963927	T	C	19	6599495	CD70 antigen | Inflammation	0.50076	0.108562	0.0121768	1e-200	Restless_Legs_Syndrome	0.0198026	0.0249838	0.428	480982	1691.19
rs1862509	G	A	19	6675219	CD70 antigen | Inflammation	-0.175678	0.830027	0.00964516	3.99117e-74	Restless_Legs_Syndrome	0.0130852	0.0211956	0.537	480982	331.754
rs190818389	T	C	19	6636633	CD70 antigen | Inflammation	0.285595	0.022638	0.024433	1.45178e-31	Restless_Legs_Syndrome	0.0276152	0.0608582	0.65	480982	136.63
rs345597	T	C	19	6569178	CD70 antigen | Inflammation	-0.393216	0.39408	0.00754631	1e-200	Restless_Legs_Syndrome	0.0188218	0.0177143	0.288	480982	2715.15
rs76496011	T	C	19	6342357	CD70 antigen | Inflammation	-0.123958	0.0446697	0.0190757	8.12831e-11	Restless_Legs_Syndrome	-0.00702461	0.0416295	0.866	480982	42.2268
rs17259350	T	C	9	35682588	B-cell differentiation antigen CD72 | Inflammation_II	0.114902	0.0945623	0.0128625	4.14e-19	Restless_Legs_Syndrome	-0.0212236	0.0262618	0.419	480982	79.8003
rs79078220	A	G	5	150414087	HLA class II histocompatibility antigen gamma chain | Neurology	-0.0870348	0.110344	0.0111797	6.96627e-15	Restless_Legs_Syndrome	-0.0202027	0.0258226	0.434	480982	60.6074
rs12946669	T	C	17	63928647	B-cell antigen receptor complex-associated protein beta chain | Inflammation	-0.163364	0.394182	0.00742789	3.33426e-107	Restless_Legs_Syndrome	-0.00300451	0.018502	0.871	480982	483.706
rs2029034	A	G	3	119394051	T-lymphocyte activation antigen CD80 | Cardiometabolic_II	-0.0697816	0.384978	0.00742918	5.83579e-21	Restless_Legs_Syndrome	-0.0212236	0.0164139	0.196	480982	88.2267
rs538136	G	A	3	119590413	T-lymphocyte activation antigen CD80 | Cardiometabolic_II	-0.191772	0.199085	0.00901594	2.13895e-100	Restless_Legs_Syndrome	-0.0202027	0.0201065	0.315	480982	452.427
rs549572704	C	T	3	120376715	T-lymphocyte activation antigen CD80 | Cardiometabolic_II	0.161641	0.017633	0.0277347	5.60544e-09	Restless_Legs_Syndrome	-0.071496	0.0613675	0.244	480982	33.9669
rs66604554	G	A	3	119557530	T-lymphocyte activation antigen CD80 | Cardiometabolic_II	0.574151	0.10953	0.0116108	1e-200	Restless_Legs_Syndrome	0.0139029	0.0253911	0.584	480982	2445.28
rs12526086	A	G	6	14105666	CD83 antigen | Inflammation	0.199606	0.22253	0.00881486	1.58855e-113	Restless_Legs_Syndrome	0.0178399	0.0193681	0.357	480982	512.763
rs138419919	G	A	6	14211354	CD83 antigen | Inflammation	-0.16356	0.0167956	0.0291412	1.99228e-08	Restless_Legs_Syndrome	-0.0736465	0.0651088	0.258	480982	31.5021
rs2804924	A	G	6	13574110	CD83 antigen | Inflammation	-0.0446066	0.314096	0.00790567	1.67734e-08	Restless_Legs_Syndrome	0.0129162	0.0186678	0.489	480982	31.8362
rs12072476	G	A	1	160586922	SLAM family member 5 | Inflammation	-0.205581	0.917989	0.0136188	1.7366e-51	Restless_Legs_Syndrome	-0.0158733	0.0289897	0.584	480982	227.871
rs111753425	A	G	3	122047656	T-lymphocyte activation antigen CD86 | Oncology_II	0.184007	0.0941412	0.0126485	6.04088e-48	Restless_Legs_Syndrome	0.0119286	0.0274601	0.664	480982	211.637
rs75937181	G	T	3	122064168	T-lymphocyte activation antigen CD86 | Oncology_II	-0.110116	0.084158	0.0132417	9.10752e-17	Restless_Legs_Syndrome	-0.00803217	0.0274722	0.77	480982	69.1534
rs115055789	G	A	2	86817682	T-cell surface glycoprotein CD8 alpha chain | Neurology	-0.173917	0.0195071	0.0262876	3.69233e-11	Restless_Legs_Syndrome	-0.10425	0.0596861	0.0807	480982	43.7706
rs17509566	G	A	2	86073849	T-cell surface glycoprotein CD8 alpha chain | Neurology	-0.0767133	0.0933838	0.0125004	8.41763e-10	Restless_Legs_Syndrome	0.00498754	0.0258492	0.847	480982	37.6611
rs200077588	C	T	2	87034202	T-cell surface glycoprotein CD8 alpha chain | Neurology	-0.0633009	0.311799	0.00903993	2.51652e-12	Restless_Legs_Syndrome	0.00995033	0.0178394	0.577	480982	49.0331
rs3020726	G	A	2	86789383	T-cell surface glycoprotein CD8 alpha chain | Neurology	0.362018	0.160963	0.0099016	1e-200	Restless_Legs_Syndrome	-0.00803217	0.0213685	0.707	480982	1336.75
rs111978771	C	T	1	20699417	Cytidine deaminase | Cardiometabolic_II	-0.199954	0.0178745	0.0299717	2.53338e-11	Restless_Legs_Syndrome	0.0344014	0.0590236	0.56	480982	44.5079
rs139670343	T	C	1	20511610	Cytidine deaminase | Cardiometabolic_II	0.315697	0.0120343	0.0353485	4.2228e-19	Restless_Legs_Syndrome	-0.154317	0.0711543	0.0301	480982	79.7625
rs150625070	A	G	1	20621713	Cytidine deaminase | Cardiometabolic_II	0.125123	0.331814	0.00775343	1.38388e-58	Restless_Legs_Syndrome	-0.00904074	0.0167333	0.589	480982	260.427
rs657624	A	G	1	20561855	Cytidine deaminase | Cardiometabolic_II	-0.436996	0.330229	0.00783034	1e-200	Restless_Legs_Syndrome	0.0139029	0.0162418	0.392	480982	3114.54
rs79702286	G	A	17	47219250	Cell division cycle protein 27 homolog | Oncology	0.136035	0.101789	0.0125701	2.7052e-27	Restless_Legs_Syndrome	0.0411419	0.0260315	0.114	480982	117.118
rs17077267	T	C	3	45097023	CUB domain-containing protein 1 | Neurology	-0.172791	0.149989	0.00929239	3.53671e-77	Restless_Legs_Syndrome	0.00299551	0.0236007	0.899	480982	345.77
rs75734530	A	G	3	45415048	CUB domain-containing protein 1 | Neurology	-0.0489421	0.19676	0.00827258	3.29488e-09	Restless_Legs_Syndrome	0.001998	0.0230752	0.931	480982	35.0012
rs2011779	G	A	16	68803593	Cadherin-1 | Cardiometabolic	-0.0474596	0.387224	0.00742155	1.6072e-10	Restless_Legs_Syndrome	-0.0222456	0.0164396	0.176	480982	40.8939
rs117015331	G	A	16	89372645	Cadherin-15 | Neurology	0.172859	0.0177012	0.0255075	1.22885e-11	Restless_Legs_Syndrome	-0.0576291	0.0652328	0.377	480982	45.9249
rs145028526	G	A	16	89754844	Cadherin-15 | Neurology	0.394428	0.00754632	0.0380093	3.15065e-25	Restless_Legs_Syndrome	0.0916672	0.0742518	0.217	480982	107.685
rs146983261	A	G	16	89604586	Cadherin-15 | Neurology	-0.114623	0.0329453	0.0183648	4.33521e-10	Restless_Legs_Syndrome	-0.0242927	0.0492735	0.622	480982	38.9557
rs4592657	G	A	16	89177678	Cadherin-15 | Neurology	-0.212655	0.0981633	0.0109289	2.49517e-84	Restless_Legs_Syndrome	0.00399202	0.0260058	0.878	480982	378.615
rs4782465	C	T	16	89097094	Cadherin-15 | Neurology	-0.324249	0.795812	0.00806861	1e-200	Restless_Legs_Syndrome	-0.0198026	0.0191461	0.301	480982	1614.95
rs117650688	C	T	8	93837980	Cadherin-17 | Cardiometabolic	-0.154813	0.0196183	0.0243859	2.17475e-10	Restless_Legs_Syndrome	0.00598207	0.0529206	0.91	480982	40.303
rs2251734	A	G	8	94146031	Cadherin-17 | Cardiometabolic	0.190536	0.282866	0.00747855	3.4914e-143	Restless_Legs_Syndrome	-0.0629398	0.0175139	0.000326	480982	649.111
rs60945589	C	T	8	94191494	Cadherin-17 | Cardiometabolic	-0.272184	0.473033	0.00674826	1e-200	Restless_Legs_Syndrome	-0.0345914	0.0153795	0.0245	480982	1626.83
rs75912292	T	C	8	94919116	Cadherin-17 | Cardiometabolic	-0.135787	0.0286631	0.0207739	6.29941e-11	Restless_Legs_Syndrome	0.0009995	0.0569604	0.986	480982	42.7248
rs12454164	A	G	18	28110963	Cadherin-2 | Cardiometabolic	-0.101206	0.310984	0.00745171	5.14636e-42	Restless_Legs_Syndrome	-0.002002	0.0207128	0.923	480982	184.459
rs28894788	G	A	18	28241331	Cadherin-2 | Cardiometabolic	-0.0928347	0.0539412	0.0154913	2.06381e-09	Restless_Legs_Syndrome	0.00796817	0.0392187	0.839	480982	35.9124
rs524047	T	C	18	28073983	Cadherin-2 | Cardiometabolic	-0.103312	0.906801	0.0119957	7.15155e-18	Restless_Legs_Syndrome	-0.0109399	0.0260912	0.675	480982	74.1738
rs2166631	T	C	10	71713125	Cadherin-23 | Neurology_II	-0.167542	0.214057	0.00933285	4.64515e-72	Restless_Legs_Syndrome	-0.00601807	0.0175727	0.732	480982	322.269
rs1111720	T	C	16	68664983	Cadherin-3 | Neurology	-0.0646996	0.241089	0.00863875	6.91512e-14	Restless_Legs_Syndrome	-0.0130852	0.0191759	0.495	480982	56.0921
rs10852432	C	T	16	66368612	Cadherin-5 | Cardiometabolic	0.0533904	0.451687	0.00685154	6.57204e-15	Restless_Legs_Syndrome	-0.00400802	0.0150502	0.79	480982	60.7225
rs1039325	G	T	5	30761314	Cadherin-6 | Cardiometabolic	0.327	0.583576	0.00762943	1e-200	Restless_Legs_Syndrome	0.0130852	0.0161915	0.419	480982	1837.01
rs1276221	C	T	5	30933106	Cadherin-6 | Cardiometabolic	0.0887408	0.269714	0.00860089	5.86543e-25	Restless_Legs_Syndrome	0.0158733	0.017269	0.358	480982	106.453
rs13354267	C	T	5	31108300	Cadherin-6 | Cardiometabolic	0.739766	0.0798979	0.0138153	1e-200	Restless_Legs_Syndrome	-0.0325232	0.029239	0.266	480982	2867.27
rs4130585	T	C	5	31196461	Cadherin-6 | Cardiometabolic	0.200819	0.192199	0.00947762	1.21311e-99	Restless_Legs_Syndrome	-0.0140989	0.0205185	0.492	480982	448.963
rs12244900	G	A	10	83775101	Cadherin-related family member 1 | Neurology	-0.129588	0.0403074	0.0195524	3.408e-11	Restless_Legs_Syndrome	-0.0100503	0.0682919	0.883	480982	43.9268
rs2505780	T	C	10	84700413	Cadherin-related family member 1 | Neurology	0.0584377	0.535666	0.00785244	9.91745e-14	Restless_Legs_Syndrome	-0.0151136	0.0160711	0.347	480982	55.3831
rs60440425	C	A	10	84094638	Cadherin-related family member 1 | Neurology	-0.137532	0.0692916	0.0160702	1.14657e-17	Restless_Legs_Syndrome	0.0305292	0.0368969	0.408	480982	73.2428
rs76833981	T	C	10	84128544	Cadherin-related family member 1 | Neurology	-0.120163	0.0567138	0.0166109	4.68921e-13	Restless_Legs_Syndrome	-0.018164	0.0353137	0.607	480982	52.3305
rs7916271	T	C	10	84194464	Cadherin-related family member 1 | Neurology	0.22561	0.499095	0.0077243	1.5417e-187	Restless_Legs_Syndrome	-0.0178399	0.0157718	0.258	480982	853.097
rs2963680	T	C	5	176515947	Cadherin-related family member 2 | Oncology	-0.101995	0.502087	0.006414	6.13903e-57	Restless_Legs_Syndrome	0.002002	0.0175153	0.909	480982	252.871
rs236419	T	C	6	36777001	Cyclin-dependent kinase inhibitor 1 | Oncology	0.0566053	0.755501	0.0087276	8.82673e-11	Restless_Legs_Syndrome	-0.0119286	0.0186307	0.522	480982	42.0654
rs183225093	C	T	10	14816984	Cerebral dopamine neurotrophic factor | Oncology	0.245308	0.0135129	0.0327267	6.59629e-14	Restless_Legs_Syndrome	-0.0202027	0.0650153	0.756	480982	56.1848
rs607980	A	G	11	126132788	Cell adhesion molecule-related/down-regulated by oncogenes | Inflammation	-0.181058	0.905108	0.0125689	4.79844e-47	Restless_Legs_Syndrome	0.0387408	0.0255867	0.13	480982	207.511
rs7104745	A	G	11	126003207	Cell adhesion molecule-related/down-regulated by oncogenes | Inflammation	-0.0860727	0.538974	0.00737634	1.84077e-31	Restless_Legs_Syndrome	-0.0305292	0.0155218	0.0492	480982	136.16
rs74612335	C	T	11	126368738	Cell adhesion molecule-related/down-regulated by oncogenes | Inflammation	-0.0907722	0.133163	0.0108581	6.28058e-17	Restless_Legs_Syndrome	0.0266419	0.0232088	0.251	480982	69.8873
rs1264457	A	G	6	30490287	Corneodesmosin | Inflammation	0.295792	0.606443	0.00753114	1e-200	Restless_Legs_Syndrome	-0.00697561	0.0170815	0.683	480982	1542.59
rs28380768	A	G	6	31341617	Corneodesmosin | Inflammation	0.0700331	0.183512	0.0106106	4.10299e-11	Restless_Legs_Syndrome	-0.00904074	0.0293428	0.758	480982	43.5639
rs4711253	A	C	6	31039304	Corneodesmosin | Inflammation	-0.443162	0.162592	0.0099852	1e-200	Restless_Legs_Syndrome	0.0256677	0.0185304	0.166	480982	1969.75
rs150697550	T	C	19	42820504	Carcinoembryonic antigen-related cell adhesion molecule 1 | Oncology	-0.3999	0.0111535	0.0393643	3.02343e-24	Restless_Legs_Syndrome	-0.0314907	0.0859252	0.714	480982	103.204
rs11669609	T	C	19	44971619	Carcinoembryonic antigen-related cell adhesion molecule 16 | Oncology_II	-0.0512289	0.270776	0.00825415	5.41951e-10	Restless_Legs_Syndrome	0.0363319	0.0178839	0.0422	480982	38.5199
rs2965155	C	T	19	44685199	Carcinoembryonic antigen-related cell adhesion molecule 16 | Oncology_II	-0.1336	0.49704	0.00737227	2.13649e-73	Restless_Legs_Syndrome	0.00697561	0.0150044	0.642	480982	328.406
rs10414398	A	G	19	44517149	Carcinoembryonic antigen-related cell adhesion molecule 20 | Oncology_II	-0.283467	0.079751	0.0140009	3.82384e-91	Restless_Legs_Syndrome	0.0188218	0.0281015	0.503	480982	409.914
rs111657077	A	G	19	44393593	Carcinoembryonic antigen-related cell adhesion molecule 20 | Oncology_II	0.225971	0.0122712	0.0346193	6.69576e-11	Restless_Legs_Syndrome	0.0009995	0.0724964	0.989	480982	42.6058
rs111638712	A	G	19	42451961	Carcinoembryonic antigen-related cell adhesion molecule 21 | Inflammation	0.299677	0.023742	0.0265614	1.60325e-29	Restless_Legs_Syndrome	0.0723207	0.0476403	0.129	480982	127.293
rs113572247	C	T	19	41565123	Carcinoembryonic antigen-related cell adhesion molecule 21 | Inflammation	1.43247	0.00544978	0.052066	1.2388e-166	Restless_Legs_Syndrome	-0.080126	0.0747879	0.284	480982	756.942
rs12972687	A	G	19	41553620	Carcinoembryonic antigen-related cell adhesion molecule 21 | Inflammation	-0.303704	0.0186291	0.0278417	1.05269e-27	Restless_Legs_Syndrome	-0.018164	0.054087	0.737	480982	118.99
rs138326109	A	G	19	41800368	Carcinoembryonic antigen-related cell adhesion molecule 21 | Inflammation	-0.205666	0.02636	0.0248168	1.15798e-16	Restless_Legs_Syndrome	-0.0130852	0.0506145	0.796	480982	68.6805
rs138387338	A	G	19	41374582	Carcinoembryonic antigen-related cell adhesion molecule 21 | Inflammation	-0.283016	0.0146633	0.0340781	9.98849e-17	Restless_Legs_Syndrome	0.0411419	0.0695227	0.554	480982	68.9717
rs139990910	G	T	19	41945009	Carcinoembryonic antigen-related cell adhesion molecule 21 | Inflammation	-0.191556	0.0478983	0.0180185	2.13698e-26	Restless_Legs_Syndrome	-0.0640053	0.0377641	0.0901	480982	113.02
rs144859514	C	A	19	41359423	Carcinoembryonic antigen-related cell adhesion molecule 21 | Inflammation	-0.186246	0.0198847	0.0281464	3.66522e-11	Restless_Legs_Syndrome	-0.00501254	0.0578904	0.931	480982	43.7853
rs149687121	C	T	19	41382540	Carcinoembryonic antigen-related cell adhesion molecule 21 | Inflammation	0.739244	0.0140259	0.033837	8.26038e-106	Restless_Legs_Syndrome	-0.0954102	0.0683918	0.163	480982	477.301
rs151272674	C	T	19	41358677	Carcinoembryonic antigen-related cell adhesion molecule 21 | Inflammation	1.56883	0.011604	0.0382599	1e-200	Restless_Legs_Syndrome	-0.0576291	0.0642842	0.37	480982	1681.37
rs4803482	A	G	19	41560271	Carcinoembryonic antigen-related cell adhesion molecule 21 | Inflammation	-0.325121	0.0514307	0.0176629	1.15531e-75	Restless_Legs_Syndrome	0.0188218	0.0372122	0.613	480982	338.818
rs7259458	G	T	19	41446147	Carcinoembryonic antigen-related cell adhesion molecule 21 | Inflammation	-0.877321	0.953386	0.0184571	1e-200	Restless_Legs_Syndrome	0.0130852	0.0394308	0.74	480982	2259.38
rs74328649	T	C	19	41617764	Carcinoembryonic antigen-related cell adhesion molecule 21 | Inflammation	0.822421	0.0301385	0.0225268	1e-200	Restless_Legs_Syndrome	-0.0888312	0.0511761	0.0826	480982	1332.87
rs77636080	C	T	19	41733952	Carcinoembryonic antigen-related cell adhesion molecule 21 | Inflammation	-0.295122	0.0121591	0.0367827	1.02873e-15	Restless_Legs_Syndrome	0.00498754	0.0736378	0.946	480982	64.3748
rs112791665	A	G	19	41699361	Carcinoembryonic antigen-related cell adhesion molecule 5 | Oncology	-0.175518	0.0318523	0.0215022	3.27341e-16	Restless_Legs_Syndrome	0.0554347	0.0461818	0.23	480982	66.6312
rs186451340	G	A	19	41595334	Carcinoembryonic antigen-related cell adhesion molecule 5 | Oncology	-0.221295	0.0125856	0.0358036	6.37676e-10	Restless_Legs_Syndrome	-0.0555127	0.0725224	0.444	480982	38.2023
rs4803508	A	G	19	41760741	Carcinoembryonic antigen-related cell adhesion molecule 5 | Oncology	-0.111688	0.390019	0.00794861	7.56833e-45	Restless_Legs_Syndrome	-0.00501254	0.0177796	0.778	480982	197.438
rs79020302	T	C	19	41631031	Carcinoembryonic antigen-related cell adhesion molecule 5 | Oncology	0.900669	0.0334514	0.0210165	1e-200	Restless_Legs_Syndrome	-0.00300451	0.0327932	0.927	480982	1836.58
rs12459454	G	A	19	41759235	Carcinoembryonic antigen-related cell adhesion molecule 6 | Cardiometabolic_II	-0.120252	0.29177	0.00809709	6.8281e-50	Restless_Legs_Syndrome	-0.0151136	0.0167537	0.367	480982	220.56
rs12459454	G	A	19	41759235	Carcinoembryonic antigen-related cell adhesion molecule 8 | Cardiometabolic	-0.130572	0.292134	0.00804995	3.62744e-59	Restless_Legs_Syndrome	-0.0151136	0.0167537	0.367	480982	263.096
rs77640507	G	A	19	42549846	Carcinoembryonic antigen-related cell adhesion molecule 8 | Cardiometabolic	-0.0754781	0.139345	0.0106995	1.7338e-12	Restless_Legs_Syndrome	0.0544882	0.0220573	0.0135	480982	49.764
rs4811031	G	A	20	50340417	CCAAT/enhancer-binding protein beta | Cardiometabolic	-0.0508616	0.347986	0.00784822	9.13272e-11	Restless_Legs_Syndrome	-0.00300451	0.0192545	0.876	480982	41.9989
rs11579489	A	G	1	15464144	Chymotrypsin-like elastase family member 2A | Cardiometabolic_II	0.11959	0.0779119	0.0137904	4.24815e-18	Restless_Legs_Syndrome	0.0188218	0.0299707	0.53	480982	75.2031
rs60610707	G	A	1	15418455	Chymotrypsin-like elastase family member 2A | Cardiometabolic_II	-0.181696	0.0470537	0.0180118	6.26902e-24	Restless_Legs_Syndrome	0.00895974	0.0370672	0.809	480982	101.76
rs11589764	A	C	1	22007888	Chymotrypsin-like elastase family member 3A | Cardiometabolic	0.131104	0.8915	0.0116436	2.07491e-29	Restless_Legs_Syndrome	0.00702461	0.0255059	0.783	480982	126.782
rs34262568	A	G	1	21986878	Chymotrypsin-like elastase family member 3A | Cardiometabolic	0.237276	0.230959	0.00861166	4.09261e-167	Restless_Legs_Syndrome	0.0266419	0.01755	0.129	480982	759.161
rs114202167	T	C	1	109187314	Cadherin EGF LAG seven-pass G-type receptor 2 | Inflammation_II	-0.215113	0.0108905	0.0370281	6.26787e-09	Restless_Legs_Syndrome	-0.00400802	0.0761062	0.958	480982	33.7497
rs115458560	C	T	1	109519352	Cadherin EGF LAG seven-pass G-type receptor 2 | Inflammation_II	0.18637	0.0187121	0.0278624	2.24802e-11	Restless_Legs_Syndrome	-0.0470916	0.0624765	0.451	480982	44.742
rs188280505	T	C	1	109215946	Cadherin EGF LAG seven-pass G-type receptor 2 | Inflammation_II	-0.262887	0.0172163	0.0291343	1.82558e-19	Restless_Legs_Syndrome	0.00697561	0.0533647	0.896	480982	81.4196
rs4970834	T	C	1	109272258	Cadherin EGF LAG seven-pass G-type receptor 2 | Inflammation_II	0.407185	0.187908	0.00974498	1e-200	Restless_Legs_Syndrome	0.0217615	0.0195231	0.265	480982	1745.91
rs10781037	A	G	9	71683165	Cell surface hyaluronidase | Inflammation_II	0.0653626	0.530186	0.00789134	1.20282e-16	Restless_Legs_Syndrome	-0.001998	0.016741	0.905	480982	68.6052
rs12237141	G	A	9	72015790	Cell surface hyaluronidase | Inflammation_II	-0.178958	0.0184538	0.0296042	1.49386e-09	Restless_Legs_Syndrome	0.0009995	0.0724964	0.989	480982	36.5423
rs3790647	C	A	1	214645602	Centromere protein F | Oncology_II	-0.125887	0.0500075	0.0167943	6.58719e-14	Restless_Legs_Syndrome	-0.0555127	0.0376156	0.14	480982	56.1873
rs12938334	C	A	17	65938082	Centrosomal protein of 112 kDa | Cardiometabolic_II	-0.229079	0.432721	0.00789455	3.97192e-185	Restless_Legs_Syndrome	-0.0010005	0.0204607	0.961	480982	842.007
rs144558955	G	A	17	66262381	Centrosomal protein of 112 kDa | Cardiometabolic_II	0.103797	0.124826	0.0117859	1.28706e-18	Restless_Legs_Syndrome	-0.0120726	0.023085	0.601	480982	77.5611
rs77379665	T	C	15	48790312	Centrosomal protein of 152 kDa | Oncology_II	0.156936	0.0332987	0.0216604	4.31519e-13	Restless_Legs_Syndrome	0.0401818	0.0424624	0.344	480982	52.4943
rs12741781	G	T	1	243264850	Centrosomal protein of 170 kDa | Cardiometabolic_II	0.0709513	0.327689	0.00802737	9.68724e-19	Restless_Legs_Syndrome	0.0382587	0.0166789	0.0218	480982	78.1221
rs74009487	T	C	16	15872040	LisH domain-containing protein FOPNL | Oncology	-0.216287	0.0563859	0.0166506	1.3983e-38	Restless_Legs_Syndrome	-0.0481404	0.0357406	0.178	480982	168.733
rs2237276	T	C	6	167028627	FGFR1 oncogene partner | Cardiometabolic	0.0652832	0.454698	0.0075844	7.46277e-18	Restless_Legs_Syndrome	-0.0110609	0.0151387	0.465	480982	74.0901
rs111486799	A	G	1	26251494	Centrosomal protein of 85 kDa | Oncology	-0.0546293	0.197862	0.00942492	6.78125e-09	Restless_Legs_Syndrome	0.00498754	0.0210838	0.813	480982	33.5966
rs11247922	G	A	1	26341296	Centrosomal protein of 85 kDa | Oncology	0.146493	0.939417	0.015619	6.64967e-21	Restless_Legs_Syndrome	-0.00995033	0.0307187	0.746	480982	87.9685
rs10942737	C	T	5	75386988	Ceramide transfer protein | Neurology	0.100668	0.0819824	0.0139091	4.56773e-13	Restless_Legs_Syndrome	-0.00501254	0.0292644	0.864	480982	52.3823
rs189826478	A	G	16	55832104	Liver carboxylesterase 1 | Cardiometabolic	0.122038	0.0438159	0.0185786	5.07341e-11	Restless_Legs_Syndrome	0.0109399	0.0382728	0.775	480982	43.1484
rs28424003	A	G	16	55770315	Liver carboxylesterase 1 | Cardiometabolic	0.227088	0.958392	0.0207027	5.38642e-28	Restless_Legs_Syndrome	0.00702461	0.0450175	0.876	480982	120.319
rs71387104	A	G	16	55822509	Liver carboxylesterase 1 | Cardiometabolic	-0.863413	0.0243267	0.0242214	1e-200	Restless_Legs_Syndrome	0.0109399	0.0528467	0.836	480982	1270.69
rs74021211	G	T	16	55526177	Liver carboxylesterase 1 | Cardiometabolic	-0.17103	0.0145327	0.0312818	4.56699e-08	Restless_Legs_Syndrome	0.0676586	0.0700336	0.334	480982	29.8924
rs75043441	T	C	16	55718932	Liver carboxylesterase 1 | Cardiometabolic	-0.905397	0.0284636	0.0223331	1e-200	Restless_Legs_Syndrome	-0.0010005	0.0997838	0.992	480982	1643.54
rs192044330	C	T	16	66791900	Cocaine esterase | Oncology	-0.185665	0.0133122	0.0334116	2.74593e-08	Restless_Legs_Syndrome	0.00399202	0.159242	0.98	480982	30.8792
rs74909952	A	G	16	66889149	Cocaine esterase | Oncology	-0.334298	0.0133233	0.0329196	3.1492e-24	Restless_Legs_Syndrome	0.0601539	0.0623944	0.335	480982	103.124
rs61743167	T	C	16	66969715	Carboxylesterase 3 | Oncology	-0.296689	0.0232905	0.0246964	3.02134e-33	Restless_Legs_Syndrome	-0.0576291	0.0557185	0.301	480982	144.323
rs71647892	C	T	16	66963853	Carboxylesterase 3 | Oncology	-0.854256	0.012689	0.0332745	2.33884e-145	Restless_Legs_Syndrome	0.0620354	0.0757799	0.413	480982	659.103
rs74942953	C	T	16	67274835	Carboxylesterase 3 | Oncology	-0.660839	0.0108125	0.0402809	1.739e-60	Restless_Legs_Syndrome	0.00299551	0.0823981	0.971	480982	269.149
rs114400264	A	C	6	31878296	Complement factor B | Inflammation_II	-0.707122	0.0495419	0.0172042	1e-200	Restless_Legs_Syndrome	0.0276152	0.0380512	0.468	480982	1689.35
rs2072634	T	C	6	31949514	Complement factor B | Inflammation_II	0.768558	0.0169418	0.0289669	4.1115e-155	Restless_Legs_Syndrome	-0.0704225	0.056301	0.211	480982	703.962
rs71538566	T	G	6	32573337	Complement factor B | Inflammation_II	0.27012	0.0874581	0.0148363	4.56983e-74	Restless_Legs_Syndrome	-0.0202027	0.0559426	0.718	480982	331.484
rs1451915	A	C	1	196058002	Complement factor H | Inflammation_II	0.0901523	0.106854	0.013256	1.03992e-11	Restless_Legs_Syndrome	-0.00601807	0.0260066	0.817	480982	46.2518
rs114957568	G	A	1	197488406	Complement factor H-related protein 2 | Inflammation_II	0.282147	0.0225901	0.0266056	2.83009e-26	Restless_Legs_Syndrome	0.129272	0.0521611	0.0132	480982	112.462
rs115987516	C	T	1	197337117	Complement factor H-related protein 2 | Inflammation_II	-0.305092	0.0189917	0.0287957	3.14268e-26	Restless_Legs_Syndrome	-0.036664	0.0635523	0.564	480982	112.255
rs12727325	A	G	1	196254605	Complement factor H-related protein 2 | Inflammation_II	0.367978	0.2416	0.00894787	1e-200	Restless_Legs_Syndrome	0.0188218	0.0185779	0.311	480982	1691.24
rs144856539	T	C	1	197349023	Complement factor H-related protein 2 | Inflammation_II	-0.513031	0.0189033	0.0288682	1.17544e-70	Restless_Legs_Syndrome	-0.0171462	0.0489259	0.726	480982	315.826
rs147220943	A	G	1	197081941	Complement factor H-related protein 2 | Inflammation_II	0.412298	0.020124	0.0278999	2.03892e-49	Restless_Legs_Syndrome	-0.040822	0.0495477	0.41	480982	218.382
rs149838812	C	T	1	197690489	Complement factor H-related protein 2 | Inflammation_II	-0.724073	0.0146178	0.0320138	2.91072e-113	Restless_Legs_Syndrome	0.0363319	0.0615499	0.555	480982	511.553
rs61822069	C	T	1	196113120	Complement factor H-related protein 2 | Inflammation_II	-0.170117	0.0176697	0.0288344	3.6394e-09	Restless_Legs_Syndrome	0.0276152	0.0583462	0.636	480982	34.8076
rs11588705	T	C	1	196117980	Complement factor H-related protein 4 | Inflammation_II	-0.668193	0.0206861	0.0278832	6.60693e-127	Restless_Legs_Syndrome	-0.126698	0.056448	0.0248	480982	574.273
rs535173560	A	C	1	197623370	Complement factor H-related protein 4 | Inflammation_II	0.660999	0.015538	0.0319731	5.98825e-95	Restless_Legs_Syndrome	0.109751	0.0636794	0.0848	480982	427.398
rs72732281	T	C	1	196560593	Complement factor H-related protein 4 | Inflammation_II	-0.486598	0.0160601	0.0302376	2.88138e-58	Restless_Legs_Syndrome	-0.0010005	0.072569	0.989	480982	258.968
rs76907927	A	G	1	196466697	Complement factor H-related protein 4 | Inflammation_II	0.656666	0.0131438	0.0343456	1.74141e-81	Restless_Legs_Syndrome	0.166362	0.0688635	0.0157	480982	365.55
rs76962463	G	A	1	196244406	Complement factor H-related protein 4 | Inflammation_II	0.52925	0.0986	0.0130804	1e-200	Restless_Legs_Syndrome	0.0168571	0.0255258	0.509	480982	1637.12
rs79474525	A	G	1	196473092	Complement factor H-related protein 4 | Inflammation_II	-0.687814	0.0603049	0.0161566	1e-200	Restless_Legs_Syndrome	-0.0335568	0.0317135	0.29	480982	1812.35
rs112105931	T	G	1	196417260	Complement factor H-related protein 5 | Inflammation_II	0.200226	0.0156432	0.0317202	2.74992e-10	Restless_Legs_Syndrome	0.0629748	0.0585356	0.282	480982	39.8446
rs150232052	C	T	1	196533275	Complement factor H-related protein 5 | Inflammation_II	0.169057	0.0291981	0.0230397	2.1737e-13	Restless_Legs_Syndrome	0.0506931	0.0464384	0.275	480982	53.8409
rs185840287	C	T	1	196765647	Complement factor H-related protein 5 | Inflammation_II	-0.270754	0.0254569	0.0245236	2.43501e-28	Restless_Legs_Syndrome	0.0506931	0.0541286	0.349	480982	121.894
rs34650634	G	A	1	196975553	Complement factor H-related protein 5 | Inflammation_II	0.35569	0.113627	0.0119881	1.85353e-193	Restless_Legs_Syndrome	0.0198026	0.0240354	0.41	480982	880.324
rs431408	G	T	1	196795533	Complement factor H-related protein 5 | Inflammation_II	-0.170961	0.209057	0.00979811	3.54242e-68	Restless_Legs_Syndrome	-0.00803217	0.0183738	0.662	480982	304.445
rs71633808	T	C	1	197797905	Complement factor H-related protein 5 | Inflammation_II	0.18678	0.0166477	0.0314561	2.88882e-09	Restless_Legs_Syndrome	-0.0253178	0.0566613	0.655	480982	35.2575
rs72732226	A	C	1	196272374	Complement factor H-related protein 5 | Inflammation_II	-0.86252	0.0344355	0.0207034	1e-200	Restless_Legs_Syndrome	-0.0283995	0.0447854	0.526	480982	1735.62
rs7532441	A	G	1	196983439	Complement factor H-related protein 5 | Inflammation_II	-0.27308	0.0144463	0.0323598	3.20406e-17	Restless_Legs_Syndrome	-0.174353	0.0715373	0.0148	480982	71.2145
rs10033900	C	T	4	109737911	Complement factor I | Inflammation_II	0.216076	0.516267	0.00737671	1.32434e-188	Restless_Legs_Syndrome	-0.00400802	0.0165815	0.809	480982	858.001
rs7252920	C	A	19	49001003	Choriogonadotropin subunit beta 3 | Inflammation_II	-0.0613247	0.485616	0.00704969	3.35043e-18	Restless_Legs_Syndrome	-0.0130852	0.0156138	0.402	480982	75.6712
rs114308869	A	G	2	27796957	Cell growth regulator with EF hand domain protein 1 | Cardiometabolic	-0.175875	0.020479	0.0260718	1.52195e-11	Restless_Legs_Syndrome	0.0544882	0.057224	0.341	480982	45.5057
rs115358438	T	G	2	26732161	Cell growth regulator with EF hand domain protein 1 | Cardiometabolic	0.368695	0.0262072	0.0231361	3.57191e-57	Restless_Legs_Syndrome	-0.0491902	0.054188	0.364	480982	253.953
rs138043913	T	C	2	26715029	Cell growth regulator with EF hand domain protein 1 | Cardiometabolic	0.277417	0.0200492	0.0273201	3.16957e-24	Restless_Legs_Syndrome	0.0227395	0.0574023	0.692	480982	103.11
rs145430594	C	T	2	26879679	Cell growth regulator with EF hand domain protein 1 | Cardiometabolic	0.467318	0.0197547	0.0276496	4.39339e-64	Restless_Legs_Syndrome	-0.0232686	0.062349	0.709	480982	285.659
rs181485076	C	A	2	27050770	Cell growth regulator with EF hand domain protein 1 | Cardiometabolic	-0.295187	0.0200753	0.027216	2.08161e-27	Restless_Legs_Syndrome	0.00895974	0.0515435	0.862	480982	117.638
rs56091605	T	C	2	27836567	Cell growth regulator with EF hand domain protein 1 | Cardiometabolic	0.20478	0.0197074	0.0265023	1.1023e-14	Restless_Legs_Syndrome	0.0989399	0.0515826	0.0551	480982	59.7046
rs62129550	A	G	2	26715626	Cell growth regulator with EF hand domain protein 1 | Cardiometabolic	-0.679617	0.0482593	0.0172239	1e-200	Restless_Legs_Syndrome	0.13715	0.0353382	0.000104	480982	1556.92
rs72806904	T	C	2	26970210	Cell growth regulator with EF hand domain protein 1 | Cardiometabolic	0.371719	0.0303179	0.021533	8.96603e-67	Restless_Legs_Syndrome	-0.0899247	0.0475306	0.0585	480982	298.003
rs77290326	T	C	2	27148072	Cell growth regulator with EF hand domain protein 1 | Cardiometabolic	0.416716	0.00845254	0.0415745	1.20337e-23	Restless_Legs_Syndrome	-0.0325232	0.0770629	0.673	480982	100.468
rs8179242	T	G	2	27520104	Cell growth regulator with EF hand domain protein 1 | Cardiometabolic	-0.312112	0.0186252	0.028446	5.20595e-28	Restless_Legs_Syndrome	0.0459289	0.0597395	0.442	480982	120.387
rs78694551	G	A	2	53751676	Glutathione-specific gamma-glutamylcyclotransferase 2 | Oncology	-0.149236	0.269597	0.00851316	8.45668e-69	Restless_Legs_Syndrome	-0.00300451	0.00923784	0.745	480982	307.302
rs34284791	A	G	22	23824602	Coiled-coil-helix-coiled-coil-helix domain-containing protein 10, mitochondrial | Neurology_II	-0.118256	0.106556	0.0112612	8.531e-26	Restless_Legs_Syndrome	0.0198026	0.0168535	0.24	480982	110.275
rs5751766	C	A	22	23907429	Coiled-coil-helix-coiled-coil-helix domain-containing protein 10, mitochondrial | Neurology_II	-0.0613607	0.586182	0.007058	3.5059e-18	Restless_Legs_Syndrome	0.0171462	0.0149052	0.25	480982	75.5818
rs9863101	C	T	3	126689461	MICOS complex subunit MIC25 | Oncology_II	-0.305642	0.172707	0.00990836	1e-200	Restless_Legs_Syndrome	0.0246926	0.0205269	0.229	480982	951.53
rs729940	T	C	14	92932756	Chromogranin-A | Cardiometabolic_II	-0.245571	0.157108	0.0101481	2.30144e-129	Restless_Legs_Syndrome	0.00498754	0.0195865	0.799	480982	585.578
rs117254866	G	A	20	5944554	Secretogranin-1 | Neurology	-0.373607	0.0232567	0.025556	2.11982e-48	Restless_Legs_Syndrome	0.0139029	0.0529802	0.793	480982	213.72
rs17220251	T	C	20	5952004	Secretogranin-1 | Neurology	-0.364646	0.0218104	0.0253509	6.5283e-47	Restless_Legs_Syndrome	0.00598207	0.0567163	0.916	480982	206.898
rs2284660	T	C	20	5918626	Secretogranin-1 | Neurology	-0.41445	0.0372541	0.0195888	2.35126e-99	Restless_Legs_Syndrome	0.00299551	0.023838	0.9	480982	447.64
rs6053779	T	C	20	5886246	Secretogranin-1 | Neurology	-0.451437	0.266807	0.00865559	1e-200	Restless_Legs_Syndrome	-0.0304592	0.0195908	0.12	480982	2720.2
rs78714507	T	C	20	6081937	Secretogranin-1 | Neurology	-0.17137	0.0247996	0.024029	9.90832e-13	Restless_Legs_Syndrome	0.0217615	0.0510656	0.67	480982	50.8626
rs12143972	T	C	1	203084761	Chitinase-3-like protein 1 | Cardiometabolic	-0.167198	0.0761706	0.0145547	1.52265e-30	Restless_Legs_Syndrome	0.00796817	0.0281331	0.777	480982	131.964
rs6427989	G	A	1	203050609	Chitinase-3-like protein 1 | Cardiometabolic	0.0615005	0.360837	0.00768954	1.26532e-15	Restless_Legs_Syndrome	-0.0140989	0.016298	0.387	480982	63.9671
rs77452745	A	G	1	203140274	Chitinase-3-like protein 1 | Cardiometabolic	0.373697	0.0149624	0.0303192	6.60846e-35	Restless_Legs_Syndrome	0.0449734	0.0639654	0.482	480982	151.916
rs79410290	T	C	1	203249561	Chitinase-3-like protein 1 | Cardiometabolic	0.273914	0.0213857	0.0252396	1.9391e-27	Restless_Legs_Syndrome	0.0227395	0.0553139	0.681	480982	117.778
rs872129	G	A	1	203200263	Chitinase-3-like protein 1 | Cardiometabolic	0.184067	0.0931505	0.0129252	5.10387e-46	Restless_Legs_Syndrome	0.00697561	0.0279621	0.803	480982	202.804
rs10920585	A	C	1	203221535	Chitotriosidase-1 | Cardiometabolic	-0.953798	0.012896	0.03267	2.24905e-187	Restless_Legs_Syndrome	-0.018164	0.0626863	0.772	480982	852.343
rs148541330	G	A	1	203240346	Chitotriosidase-1 | Cardiometabolic	0.733298	0.0131448	0.0328235	1.48936e-110	Restless_Legs_Syndrome	0.0178399	0.0653934	0.785	480982	499.104
rs149751318	T	G	1	203202289	Chitotriosidase-1 | Cardiometabolic	0.25128	0.0100484	0.0380206	3.86812e-11	Restless_Legs_Syndrome	0.0430595	0.0700923	0.539	480982	43.6795
rs2252365	G	T	1	203200464	Chitotriosidase-1 | Cardiometabolic	-0.790383	0.0252007	0.0235154	1e-200	Restless_Legs_Syndrome	0.113329	0.0562945	0.0441	480982	1129.72
rs3766562	T	C	1	203142755	Chitotriosidase-1 | Cardiometabolic	-0.669263	0.0465056	0.0172922	1e-200	Restless_Legs_Syndrome	-0.00803217	0.0211414	0.704	480982	1497.94
rs56152830	T	C	1	203222399	Chitotriosidase-1 | Cardiometabolic	-0.963	0.0218843	0.02558	1e-200	Restless_Legs_Syndrome	-0.076881	0.0502468	0.126	480982	1417.27
rs76499133	T	C	1	203219965	Chitotriosidase-1 | Cardiometabolic	0.357743	0.0468505	0.0172027	4.72607e-96	Restless_Legs_Syndrome	-0.076881	0.0399001	0.054	480982	432.463
rs77190654	T	C	1	203208183	Chitotriosidase-1 | Cardiometabolic	0.352847	0.0129148	0.032603	2.69277e-27	Restless_Legs_Syndrome	0.00995033	0.0622483	0.873	480982	117.127
rs78377813	G	A	1	203316848	Chitotriosidase-1 | Cardiometabolic	-0.232449	0.0166603	0.0291328	1.47571e-15	Restless_Legs_Syndrome	0.0760347	0.0560599	0.175	480982	63.6636
rs34427386	A	G	16	89799769	Charged multivesicular body protein 1a | Neurology	-0.243883	0.0116311	0.0358594	1.03825e-11	Restless_Legs_Syndrome	-0.00300451	0.0773112	0.969	480982	46.2548
rs460879	T	C	16	89646481	Charged multivesicular body protein 1a | Neurology	-0.0950999	0.427056	0.00769624	4.48229e-35	Restless_Legs_Syndrome	-0.0171462	0.0158055	0.278	480982	152.687
rs56239087	T	C	17	80996699	Charged multivesicular body protein 6 | Cardiometabolic_II	0.202837	0.172029	0.00990465	3.3136e-93	Restless_Legs_Syndrome	0.0305292	0.0208432	0.143	480982	419.388
rs6565519	C	T	17	81003054	Charged multivesicular body protein 6 | Cardiometabolic_II	-0.0617311	0.464603	0.00754525	2.80414e-16	Restless_Legs_Syndrome	-0.0109399	0.0157029	0.486	480982	66.9362
rs11602237	A	C	11	74674646	Chordin-like protein 2 | Cardiometabolic	0.180749	0.397104	0.00743168	1.16413e-130	Restless_Legs_Syndrome	-0.0120726	0.0165233	0.465	480982	591.531
rs574672574	A	G	11	74721142	Chordin-like protein 2 | Cardiometabolic	-0.66723	0.0411933	0.0184776	1e-200	Restless_Legs_Syndrome	0.001998	0.0797004	0.98	480982	1303.95
rs6592563	G	T	11	74474967	Chordin-like protein 2 | Cardiometabolic	-0.0556954	0.294141	0.0079665	2.72521e-12	Restless_Legs_Syndrome	0.0188218	0.0170988	0.271	480982	48.8769
rs686402	T	C	16	57452701	Anamorsin | Oncology	0.055789	0.528259	0.00747579	8.48203e-14	Restless_Legs_Syndrome	0.001998	0.0201464	0.921	480982	55.6907
rs2073708	A	G	15	65201514	Cartilage intermediate layer protein 1 | Cardiometabolic_II	-0.290781	0.632479	0.00753838	1e-200	Restless_Legs_Syndrome	0.0212236	0.0163772	0.195	480982	1487.91
rs2919349	A	G	15	65049338	Cartilage intermediate layer protein 1 | Cardiometabolic_II	0.0863942	0.870821	0.0108769	1.97515e-15	Restless_Legs_Syndrome	0.00796817	0.0238209	0.738	480982	63.0898
rs17527306	C	T	12	119809340	Citron Rho-interacting kinase | Neurology_II	-0.203512	0.0172041	0.0288511	1.7402e-12	Restless_Legs_Syndrome	-0.0899247	0.0684597	0.189	480982	49.7571
rs36054900	T	C	12	119876149	Citron Rho-interacting kinase | Neurology_II	0.0997623	0.0514583	0.0169234	3.74869e-09	Restless_Legs_Syndrome	0.0732505	0.0362308	0.0432	480982	34.7502
rs118008684	C	A	12	106239095	Cytoskeleton-associated protein 4 | Inflammation	0.445663	0.0166563	0.0281147	1.37025e-56	Restless_Legs_Syndrome	-0.0418642	0.0592723	0.48	480982	251.273
rs2704895	A	G	12	106256210	Cytoskeleton-associated protein 4 | Inflammation	0.223303	0.221934	0.00870419	3.74973e-145	Restless_Legs_Syndrome	0.0188218	0.0186548	0.313	480982	658.161
rs690604	T	G	15	43542666	Creatine kinase U-type, mitochondrial | Inflammation	-0.291008	0.0808903	0.0144199	1.43747e-90	Restless_Legs_Syndrome	0.0392207	0.0306721	0.201	480982	407.273
rs10459916	A	G	17	7114101	C-type lectin domain family 10 member A | Neurology	0.321446	0.301192	0.00818459	1e-200	Restless_Legs_Syndrome	0.0129162	0.0173268	0.456	480982	1542.49
rs11652868	T	C	17	7036203	C-type lectin domain family 10 member A | Neurology	-0.0763158	0.689715	0.00819705	1.27644e-20	Restless_Legs_Syndrome	-0.0178399	0.0171772	0.299	480982	86.679
rs1222778	T	C	17	7111957	C-type lectin domain family 10 member A | Neurology	-0.110277	0.559615	0.00758873	7.62957e-48	Restless_Legs_Syndrome	0.0191828	0.0150684	0.203	480982	211.17
rs415704	T	C	17	7074375	C-type lectin domain family 10 member A | Neurology	0.465439	0.336908	0.00803177	1e-200	Restless_Legs_Syndrome	0.0295588	0.0158017	0.0614	480982	3358.17
rs113870266	A	G	19	50702832	C-type lectin domain family 11 member A | Neurology	-0.353052	0.022951	0.0274303	6.56448e-38	Restless_Legs_Syndrome	-0.0294288	0.0553585	0.595	480982	165.659
rs141369989	A	G	19	50723250	C-type lectin domain family 11 member A | Neurology	0.820278	0.0285219	0.0226868	1e-200	Restless_Legs_Syndrome	0.0109399	0.0464997	0.814	480982	1307.3
rs34734775	T	G	19	50752501	C-type lectin domain family 11 member A | Neurology	-0.0739068	0.339163	0.00901923	2.51942e-16	Restless_Legs_Syndrome	-0.00400802	0.0197272	0.839	480982	67.1475
rs138668985	A	G	12	9850757	C-type lectin domain family 12 member A | Inflammation_II	0.33096	0.0543137	0.0180352	3.25312e-75	Restless_Legs_Syndrome	-0.00702461	0.037144	0.85	480982	336.751
rs28588142	T	C	12	9945010	C-type lectin domain family 12 member A | Inflammation_II	0.452924	0.188707	0.00987724	1e-200	Restless_Legs_Syndrome	0.0109399	0.0250254	0.662	480982	2102.71
rs543598160	C	A	12	10002522	C-type lectin domain family 12 member A | Inflammation_II	-0.281178	0.0201454	0.0307607	6.19726e-20	Restless_Legs_Syndrome	0.00697561	0.0661361	0.916	480982	83.5546
rs10151239	A	C	14	38503166	C-type lectin domain family 14 member A | Neurology	0.084058	0.403523	0.00730156	1.1434e-30	Restless_Legs_Syndrome	0.0198026	0.0154521	0.2	480982	132.534
rs113296851	C	T	12	9976654	C-type lectin domain family 1 member A | Cardiometabolic	-0.225205	0.0321092	0.0204965	4.38935e-28	Restless_Legs_Syndrome	0.0217615	0.0423079	0.607	480982	120.725
rs61919791	T	C	12	10237802	C-type lectin domain family 1 member A | Cardiometabolic	-0.054673	0.236205	0.00858491	1.9088e-10	Restless_Legs_Syndrome	-0.0283995	0.0178695	0.112	480982	40.5578
rs7961483	T	C	12	10077861	C-type lectin domain family 1 member A | Cardiometabolic	-0.316654	0.619965	0.00751234	1e-200	Restless_Legs_Syndrome	0.0100503	0.0160425	0.531	480982	1776.72
rs10505741	T	C	12	9926928	C-type lectin domain family 1 member B | Neurology	-0.159309	0.0377333	0.0196675	5.48909e-16	Restless_Legs_Syndrome	0.0168571	0.0389292	0.665	480982	65.6119
rs659928	A	G	12	9996104	C-type lectin domain family 1 member B | Neurology	0.167157	0.253937	0.0086174	8.08165e-84	Restless_Legs_Syndrome	-0.0161294	0.0183728	0.38	480982	376.267
rs144706330	C	T	3	45077898	Tetranectin | Inflammation_II	-0.111382	0.0750248	0.0141723	3.86901e-15	Restless_Legs_Syndrome	0.0430595	0.0296184	0.146	480982	61.766
rs73491778	A	G	19	7708113	C-type lectin domain family 4 member G | Inflammation	0.146472	0.0328627	0.0207046	1.50141e-12	Restless_Legs_Syndrome	0.0237165	0.0451022	0.599	480982	50.0467
rs76560987	T	C	19	7734566	C-type lectin domain family 4 member G | Inflammation	0.374421	0.0709042	0.0142879	2.29615e-151	Restless_Legs_Syndrome	0.0285875	0.031101	0.358	480982	686.726
rs117594958	G	T	19	7800535	C-type lectin domain family 4 member M | Cardiometabolic_II	-0.12159	0.0271168	0.0192876	2.89988e-10	Restless_Legs_Syndrome	0.00399202	0.0418467	0.924	480982	39.741
rs35898243	C	T	19	7734034	C-type lectin domain family 4 member M | Cardiometabolic_II	0.205661	0.0203121	0.024325	2.79769e-17	Restless_Legs_Syndrome	-0.0704225	0.0575406	0.221	480982	71.4822
rs72992137	C	T	19	7815018	C-type lectin domain family 4 member M | Cardiometabolic_II	0.132491	0.019807	0.0229102	7.33517e-09	Restless_Legs_Syndrome	-0.00400802	0.0639169	0.95	480982	33.4438
rs10215743	A	G	7	142098310	C-type lectin domain family 5 member A | Cardiometabolic	-0.130714	0.678566	0.00790402	1.96336e-61	Restless_Legs_Syndrome	-0.0139029	0.0159703	0.384	480982	273.494
rs10252783	G	T	7	141874146	C-type lectin domain family 5 member A | Cardiometabolic	-0.0976827	0.0669021	0.0146764	2.81773e-11	Restless_Legs_Syndrome	-0.00400802	0.00919746	0.663	480982	44.2992
rs6962383	C	A	7	141961650	C-type lectin domain family 5 member A | Cardiometabolic	0.285861	0.297121	0.00791678	1e-200	Restless_Legs_Syndrome	0.0285875	0.0165283	0.0837	480982	1303.81
rs116860640	G	A	12	9863896	C-type lectin domain family 7 member A | Inflammation	-0.209835	0.0208672	0.0270814	9.31322e-15	Restless_Legs_Syndrome	-0.0439519	0.057799	0.447	480982	60.0363
rs140036415	A	G	12	10432579	C-type lectin domain family 7 member A | Inflammation	0.164186	0.0313841	0.0228292	6.38705e-13	Restless_Legs_Syndrome	0.0980337	0.0480438	0.0413	480982	51.7239
rs140180900	A	G	12	10351580	C-type lectin domain family 7 member A | Inflammation	-0.372086	0.0181833	0.0292872	5.56801e-37	Restless_Legs_Syndrome	-0.0439519	0.057799	0.447	480982	161.41
rs186943171	A	G	12	10342883	C-type lectin domain family 7 member A | Inflammation	-0.331356	0.0107622	0.0407047	3.93731e-16	Restless_Legs_Syndrome	0.107059	0.0771069	0.165	480982	66.2675
rs2010655	T	C	12	10165749	C-type lectin domain family 7 member A | Inflammation	0.340664	0.653953	0.00788034	1e-200	Restless_Legs_Syndrome	0.00300451	0.0178054	0.866	480982	1868.8
rs114434632	A	G	4	140326239	Calmegin | Neurology_II	1.0588	0.0137112	0.0339593	1e-200	Restless_Legs_Syndrome	0.0285875	0.0716738	0.69	480982	972.099
rs115886004	T	G	4	140370278	Calmegin | Neurology_II	0.235672	0.0143144	0.0326589	5.34687e-13	Restless_Legs_Syndrome	0.001998	0.0797004	0.98	480982	52.073
rs116652557	G	A	4	140268427	Calmegin | Neurology_II	0.96638	0.0292629	0.0231467	1e-200	Restless_Legs_Syndrome	-0.002002	0.0614263	0.974	480982	1743.08
rs1241048	A	G	4	140513970	Calmegin | Neurology_II	-0.391836	0.0139838	0.033297	5.71084e-32	Restless_Legs_Syndrome	0.160417	0.0643708	0.0127	480982	138.484
rs17005684	C	T	4	140284152	Calmegin | Neurology_II	0.336361	0.0481375	0.0182791	1.27968e-75	Restless_Legs_Syndrome	-0.0283995	0.0363786	0.435	480982	338.611
rs17006311	T	G	4	140670704	Calmegin | Neurology_II	0.266812	0.0231699	0.0257238	3.31894e-25	Restless_Legs_Syndrome	-0.0672087	0.0479475	0.161	480982	107.582
rs56155169	G	T	4	140400028	Calmegin | Neurology_II	1.11944	0.0325287	0.0215719	1e-200	Restless_Legs_Syndrome	-0.00300451	0.0460683	0.948	480982	2692.93
rs72714282	T	C	4	140306406	Calmegin | Neurology_II	-0.195628	0.0169197	0.0314162	4.75532e-10	Restless_Legs_Syndrome	-0.0790432	0.0668431	0.237	480982	38.7753
rs72714294	C	T	4	140321031	Calmegin | Neurology_II	-0.130842	0.030878	0.0223846	5.06011e-09	Restless_Legs_Syndrome	0.00598207	0.0462107	0.897	480982	34.1661
rs77740942	C	T	4	140459284	Calmegin | Neurology_II	-0.372408	0.0180113	0.0287526	2.28402e-38	Restless_Legs_Syndrome	-0.122168	0.0678803	0.0719	480982	167.758
rs2022423	G	A	6	46079122	Chloride intracellular channel protein 5 | Neurology_II	-0.120676	0.358559	0.00804824	8.02417e-51	Restless_Legs_Syndrome	0.001998	0.0139362	0.886	480982	224.823
rs117471007	T	C	7	74282158	CAP-Gly domain-containing linker protein 2 | Inflammation	0.249947	0.0629494	0.0154491	7.12361e-59	Restless_Legs_Syndrome	0.00498754	0.035414	0.888	480982	261.752
rs58862688	T	C	7	74284214	CAP-Gly domain-containing linker protein 2 | Inflammation	0.123417	0.0391746	0.0191286	1.10408e-10	Restless_Legs_Syndrome	-0.0273712	0.0428527	0.523	480982	41.6278
rs10790538	A	C	11	122832343	CXADR-like membrane protein | Oncology	0.21969	0.96824	0.0200041	4.6505e-28	Restless_Legs_Syndrome	-0.0285875	0.0422851	0.499	480982	120.61
rs11219040	C	T	11	123170205	CXADR-like membrane protein | Oncology	0.305117	0.569783	0.00710014	1e-200	Restless_Legs_Syndrome	-0.001998	0.0133466	0.881	480982	1846.71
rs4435015	C	T	11	123140995	CXADR-like membrane protein | Oncology	0.104106	0.34421	0.00733695	1.06782e-45	Restless_Legs_Syndrome	0.0246926	0.0161808	0.127	480982	201.336
rs114189274	C	A	6	36037507	Colipase | Neurology	-0.187487	0.0159091	0.0311253	1.70557e-09	Restless_Legs_Syndrome	0.0834216	0.060367	0.167	480982	36.284
rs114592113	T	C	6	36261711	Colipase | Neurology	0.476756	0.0241319	0.0254334	2.11592e-78	Restless_Legs_Syndrome	0.00299551	0.0450625	0.947	480982	351.385
rs2817045	C	T	6	35757361	Colipase | Neurology	0.32662	0.583236	0.0077718	1e-200	Restless_Legs_Syndrome	0.00904074	0.0155511	0.561	480982	1766.21
rs6457854	C	T	6	35796051	Colipase | Neurology	0.349408	0.256588	0.00907259	1e-200	Restless_Legs_Syndrome	-0.002002	0.0159317	0.9	480982	1483.21
rs74904577	C	T	6	36034813	Colipase | Neurology	-0.253462	0.0199006	0.0276033	4.21891e-20	Restless_Legs_Syndrome	0.0516432	0.054124	0.34	480982	84.3148
rs79834165	C	T	6	34921646	Colipase | Neurology	-0.192432	0.033953	0.0209949	4.9238e-20	Restless_Legs_Syndrome	0.0573251	0.0417759	0.17	480982	84.0092
rs144571735	A	G	3	139996451	Calsyntenin-2 | Inflammation	-0.3214	0.0388396	0.0197888	2.56626e-59	Restless_Legs_Syndrome	0.0497421	0.0428767	0.246	480982	263.787
rs16849559	C	T	3	139893320	Calsyntenin-2 | Inflammation	-0.365914	0.223124	0.00900336	1e-200	Restless_Legs_Syndrome	-0.00501254	0.0200931	0.803	480982	1651.77
rs62268002	T	C	3	140293239	Calsyntenin-2 | Inflammation	0.499758	0.0220385	0.0259081	6.55541e-83	Restless_Legs_Syndrome	0.0295588	0.0539836	0.584	480982	372.09
rs664012	G	A	3	139160139	Calsyntenin-2 | Inflammation	-0.20251	0.983406	0.029269	4.55093e-12	Restless_Legs_Syndrome	0.0693501	0.0567872	0.222	480982	47.8715
rs71314515	A	C	3	139527925	Calsyntenin-2 | Inflammation	0.128896	0.131224	0.0111375	5.63508e-31	Restless_Legs_Syndrome	-0.0010005	0.00388949	0.797	480982	133.938
rs75667199	C	T	3	139754917	Calsyntenin-2 | Inflammation	-0.228662	0.0443481	0.0184771	3.55059e-35	Restless_Legs_Syndrome	-0.0171462	0.0377867	0.65	480982	153.151
rs188343194	A	G	12	6780329	Calsyntenin-3 | Neurology_II	-0.192328	0.0163005	0.0323959	2.90623e-09	Restless_Legs_Syndrome	0.0497421	0.0620824	0.423	480982	35.2456
rs1110610	A	C	8	27416112	Clusterin | Inflammation_II	-0.0659336	0.844728	0.0102124	1.07364e-10	Restless_Legs_Syndrome	-0.0256677	0.021706	0.237	480982	41.6829
rs553014	T	C	8	27708997	Clusterin | Inflammation_II	0.094191	0.512897	0.00751843	5.24566e-36	Restless_Legs_Syndrome	-0.00697561	0.0148703	0.639	480982	156.951
rs370517451	A	G	3	28241610	COX assembly mitochondrial protein homolog | Cardiometabolic_II	-0.31394	0.0145748	0.0336111	9.59843e-21	Restless_Legs_Syndrome	0.0109399	0.0629351	0.862	480982	87.2425
rs1017284	A	G	18	74414400	Beta-Ala-His dipeptidase | Cardiometabolic	0.104114	0.807444	0.0103021	5.19398e-24	Restless_Legs_Syndrome	-0.0382587	0.0204526	0.0614	480982	102.133
rs148000502	C	T	18	74582442	Beta-Ala-His dipeptidase | Cardiometabolic	0.183424	0.035166	0.0202658	1.41775e-19	Restless_Legs_Syndrome	-0.0356272	0.0450461	0.429	480982	81.919
rs17817077	A	G	18	74542308	Beta-Ala-His dipeptidase | Cardiometabolic	0.294253	0.393086	0.00760046	1e-200	Restless_Legs_Syndrome	-0.00501254	0.0171442	0.77	480982	1498.86
rs58692747	C	T	18	74565502	Beta-Ala-His dipeptidase | Cardiometabolic	-0.230526	0.208079	0.0091219	6.53131e-141	Restless_Legs_Syndrome	0.00299551	0.0188896	0.874	480982	638.659
rs8091941	G	A	18	74369014	Beta-Ala-His dipeptidase | Cardiometabolic	-0.0793021	0.101085	0.0123095	1.17636e-10	Restless_Legs_Syndrome	-0.0273712	0.0257607	0.288	480982	41.5039
rs62076888	C	T	17	41951679	2',3'-cyclic-nucleotide 3'-phosphodiesterase | Cardiometabolic_II	0.0853263	0.72629	0.0084227	4.04576e-24	Restless_Legs_Syndrome	-0.0188218	0.0177143	0.288	480982	102.627
rs144305120	G	T	7	100147962	Protein canopy homolog 4 | Oncology	-0.335065	0.0706001	0.0148172	3.21366e-113	Restless_Legs_Syndrome	0.00796817	0.0308214	0.796	480982	511.359
rs10878949	C	A	12	40643054	Contactin-1 | Cardiometabolic	0.131356	0.165912	0.0092745	1.54989e-45	Restless_Legs_Syndrome	-0.0470916	0.0205762	0.0221	480982	200.594
rs11177604	A	C	12	40651583	Contactin-1 | Cardiometabolic	0.19899	0.383452	0.0070555	5.28445e-175	Restless_Legs_Syndrome	-0.0171462	0.0162043	0.29	480982	795.439
rs438175	G	T	12	41075705	Contactin-1 | Cardiometabolic	-0.284135	0.0435275	0.0166376	2.1682e-65	Restless_Legs_Syndrome	0.0246926	0.039034	0.527	480982	291.654
rs7315459	T	C	12	40071984	Contactin-1 | Cardiometabolic	0.106068	0.92775	0.0131993	9.29394e-16	Restless_Legs_Syndrome	0.00803217	0.0212166	0.705	480982	64.5754
rs12025272	G	A	1	204900431	Contactin-2 | Oncology	0.13059	0.0819807	0.0134703	3.17761e-22	Restless_Legs_Syndrome	0.0237165	0.0289092	0.412	480982	93.9865
rs12060823	T	C	1	205018825	Contactin-2 | Oncology	1.00746	0.0437051	0.0179402	1e-200	Restless_Legs_Syndrome	0.0188218	0.0227476	0.408	480982	3153.56
rs2802854	G	A	1	204932280	Contactin-2 | Oncology	0.603974	0.102947	0.012191	1e-200	Restless_Legs_Syndrome	0.0314987	0.026241	0.23	480982	2454.47
rs4951007	A	G	1	205507428	Contactin-2 | Oncology	0.0730484	0.169187	0.00972668	5.90745e-14	Restless_Legs_Syndrome	-0.00803217	0.0207726	0.699	480982	56.4017
rs61823960	G	A	1	205177671	Contactin-2 | Oncology	-0.295763	0.126416	0.0109792	7.7983e-160	Restless_Legs_Syndrome	-0.036664	0.0240888	0.128	480982	725.682
rs1101696	A	C	3	74319574	Contactin-3 | Neurology	0.12312	0.0521197	0.0158888	9.27043e-15	Restless_Legs_Syndrome	0.00399202	0.0201559	0.843	480982	60.0447
rs112015024	T	G	3	75415824	Contactin-3 | Neurology	0.0958472	0.0614773	0.0172033	2.52627e-08	Restless_Legs_Syndrome	0.0158733	0.0223211	0.477	480982	31.041
rs4677414	G	A	3	74557869	Contactin-3 | Neurology	-0.511985	0.929147	0.0136916	1e-200	Restless_Legs_Syndrome	-0.0227395	0.0309838	0.463	480982	1398.32
rs549560	G	A	3	74349218	Contactin-3 | Neurology	-0.24389	0.289132	0.00773909	1e-200	Restless_Legs_Syndrome	-0.0161294	0.0172583	0.35	480982	993.135
rs77510786	A	G	3	74500939	Contactin-3 | Neurology	-0.250893	0.023466	0.0231488	2.26725e-27	Restless_Legs_Syndrome	-0.0335568	0.0538258	0.533	480982	117.468
rs1178531	G	T	3	2238780	Contactin-4 | Neurology	0.0966788	0.347971	0.00791104	2.4088e-34	Restless_Legs_Syndrome	0.0207825	0.0166515	0.212	480982	149.347
rs13071423	A	C	3	2098694	Contactin-4 | Neurology	0.299417	0.18827	0.00971617	1e-200	Restless_Legs_Syndrome	-0.00501254	0.0210747	0.812	480982	949.648
rs111951842	A	G	11	99214799	Contactin-5 | Neurology	0.316026	0.016498	0.0283016	5.95662e-29	Restless_Legs_Syndrome	-0.0253178	0.0636929	0.691	480982	124.688
rs113481656	G	A	11	99322830	Contactin-5 | Neurology	-0.258927	0.040306	0.0178931	1.85353e-47	Restless_Legs_Syndrome	0.0246926	0.0373906	0.509	480982	209.403
rs143187810	G	A	11	99426496	Contactin-5 | Neurology	-0.31436	0.0128863	0.0336297	8.95777e-21	Restless_Legs_Syndrome	-0.168419	0.0789474	0.0329	480982	87.3793
rs1940514	C	T	11	99115632	Contactin-5 | Neurology	-0.647303	0.924095	0.013273	1e-200	Restless_Legs_Syndrome	-0.00598207	0.0305985	0.845	480982	2378.36
rs61894112	A	C	11	99505624	Contactin-5 | Neurology	0.194645	0.172195	0.00938558	1.54846e-95	Restless_Legs_Syndrome	-0.00501254	0.022669	0.825	480982	430.095
rs139413256	A	G	7	146182552	Contactin-associated protein-like 2 | Inflammation	-0.185491	0.0410585	0.0190874	2.52755e-22	Restless_Legs_Syndrome	0.0704585	0.0406047	0.0827	480982	94.4392
rs62504964	G	A	7	145476883	Contactin-associated protein-like 2 | Inflammation	0.417251	0.262296	0.00833503	1e-200	Restless_Legs_Syndrome	0.0207825	0.0179521	0.247	480982	2506
rs73158559	C	A	7	145742626	Contactin-associated protein-like 2 | Inflammation	0.32088	0.0458597	0.0175024	4.46992e-75	Restless_Legs_Syndrome	-0.036664	0.0360397	0.309	480982	336.117
rs7798155	C	A	7	145370646	Contactin-associated protein-like 2 | Inflammation	-0.0874765	0.287417	0.00814148	6.28637e-27	Restless_Legs_Syndrome	0.0305292	0.0171585	0.0752	480982	115.445
rs4300675	C	T	16	76392537	Contactin-associated protein-like 4 | Neurology_II	0.0484086	0.596064	0.00790892	9.31322e-10	Restless_Legs_Syndrome	-0.0168571	0.0168463	0.317	480982	37.4637
rs179524	C	A	14	30773645	Cochlin | Cardiometabolic_II	-0.196367	0.217595	0.00909197	1.88365e-103	Restless_Legs_Syndrome	-0.00400802	0.018557	0.829	480982	466.467
rs1950663	C	T	14	30486012	Cochlin | Cardiometabolic_II	0.0497919	0.560243	0.00752301	3.62577e-11	Restless_Legs_Syndrome	-0.0324672	0.0163084	0.0465	480982	43.8061
rs34826120	G	A	14	30835738	Cochlin | Cardiometabolic_II	-0.290501	0.557142	0.00738476	1e-200	Restless_Legs_Syndrome	-0.00796817	0.017088	0.641	480982	1547.47
rs73264730	T	G	14	30800175	Cochlin | Cardiometabolic_II	-0.151029	0.198412	0.00911165	1.05099e-61	Restless_Legs_Syndrome	0.0178399	0.0193681	0.357	480982	274.743
rs10819566	C	T	9	99001195	Collagen alpha-1(XV) chain | Cardiometabolic_II	0.189483	0.364679	0.00764437	1.23027e-135	Restless_Legs_Syndrome	0.0148886	0.016853	0.377	480982	614.408
rs71501884	C	T	9	98941784	Collagen alpha-1(XV) chain | Cardiometabolic_II	0.104187	0.269293	0.00821518	7.41993e-37	Restless_Legs_Syndrome	0.0198026	0.0178402	0.267	480982	160.84
rs12483377	A	G	21	45511195	Collagen alpha-1 | Cardiometabolic	0.146767	0.0886316	0.0126002	2.34855e-31	Restless_Legs_Syndrome	-0.00601807	0.0281984	0.831	480982	135.676
rs9976834	T	C	21	45477300	Collagen alpha-1 | Cardiometabolic	-0.197366	0.183894	0.00939622	5.91834e-98	Restless_Legs_Syndrome	-0.018164	0.0208649	0.384	480982	441.203
rs11161756	C	T	1	86150656	Collagen alpha-1(XXIV) chain | Oncology_II	-0.257368	0.0921833	0.013112	8.84301e-86	Restless_Legs_Syndrome	0.0237165	0.0269021	0.378	480982	385.275
rs56025146	C	A	1	85647026	Collagen alpha-1(XXIV) chain | Oncology_II	-0.116389	0.0517409	0.0171895	1.27997e-11	Restless_Legs_Syndrome	-0.0304592	0.0352843	0.388	480982	45.8456
rs13312659	A	G	7	7495348	Collagen alpha-1(XXVIII) chain | Neurology_II	-0.494802	0.714328	0.00846334	1e-200	Restless_Legs_Syndrome	0.00904074	0.0168689	0.592	480982	3418.06
rs2965474	G	A	7	7069292	Collagen alpha-1(XXVIII) chain | Neurology_II	0.0488756	0.670928	0.00817144	2.21391e-09	Restless_Legs_Syndrome	0.00400802	0.0158203	0.8	480982	35.7756
rs7784370	A	C	7	7290991	Collagen alpha-1(XXVIII) chain | Neurology_II	-0.0978037	0.398325	0.00783262	8.82064e-36	Restless_Legs_Syndrome	-0.0140989	0.0157271	0.37	480982	155.918
rs116982128	A	G	12	48884251	Collagen alpha-1(II) chain | Cardiometabolic_II	-0.22523	0.0250074	0.0250867	2.75613e-19	Restless_Legs_Syndrome	-0.0555127	0.0512787	0.279	480982	80.6056
rs12721364	A	G	12	47837647	Collagen alpha-1(II) chain | Cardiometabolic_II	-0.183219	0.151679	0.0107925	1.22659e-64	Restless_Legs_Syndrome	0.0207825	0.0217358	0.339	480982	288.202
rs7484942	A	C	12	48176639	Collagen alpha-1(II) chain | Cardiometabolic_II	-0.525625	0.153073	0.0105234	1e-200	Restless_Legs_Syndrome	0.0256677	0.0219382	0.242	480982	2494.82
rs34139968	A	G	2	188958491	Collagen alpha-1(III) chain | Cardiometabolic_II	0.120873	0.0364491	0.0201052	1.83189e-09	Restless_Legs_Syndrome	0.0168571	0.0437483	0.7	480982	36.1445
rs113573025	A	G	13	110288039	Collagen alpha-1 | Cardiometabolic	0.0889572	0.127292	0.0110858	1.01976e-15	Restless_Legs_Syndrome	-0.0429075	0.0234339	0.0671	480982	64.3914
rs652572	G	A	13	110167110	Collagen alpha-1 | Cardiometabolic	0.184238	0.660583	0.00780284	2.92415e-123	Restless_Legs_Syndrome	-0.00498754	0.0178561	0.78	480982	557.51
rs9559793	A	G	13	110407220	Collagen alpha-1 | Cardiometabolic	-0.0934743	0.0985999	0.0124496	5.99377e-14	Restless_Legs_Syndrome	0.001998	0.0269953	0.941	480982	56.3733
rs138033448	T	C	9	134787529	Collagen alpha-1(V) chain | Inflammation_II	0.182948	0.0216406	0.0264902	4.97622e-12	Restless_Legs_Syndrome	-0.125563	0.0576841	0.0295	480982	47.6963
rs2157770	G	A	9	134056342	Collagen alpha-1(V) chain | Inflammation_II	0.0558972	0.283979	0.00837208	2.44512e-11	Restless_Legs_Syndrome	-0.00400802	0.01632	0.806	480982	44.5773
rs3118555	G	A	9	134467198	Collagen alpha-1(V) chain | Inflammation_II	0.16866	0.714207	0.00838347	5.11329e-90	Restless_Legs_Syndrome	0.0242927	0.0164608	0.14	480982	404.74
rs3132304	A	G	9	134552050	Collagen alpha-1(V) chain | Inflammation_II	-0.0620207	0.688315	0.00821986	4.51544e-14	Restless_Legs_Syndrome	0.002002	0.0204464	0.922	480982	56.9304
rs1050785	A	C	2	237324109	Collagen alpha-3 | Cardiometabolic	0.091672	0.600759	0.00761966	2.44231e-33	Restless_Legs_Syndrome	-0.0198026	0.0164619	0.229	480982	144.745
rs3863910	T	C	2	237417790	Collagen alpha-3 | Cardiometabolic	0.0459675	0.291854	0.00811371	1.4668e-08	Restless_Legs_Syndrome	-0.0140989	0.0177878	0.428	480982	32.0969
rs3806105	A	G	6	70297015	Collagen alpha-1 | Inflammation	-0.224735	0.0786201	0.0135944	2.17671e-61	Restless_Legs_Syndrome	0.0344014	0.0292159	0.239	480982	273.288
rs6923114	G	T	6	70237113	Collagen alpha-1 | Inflammation	0.157422	0.302148	0.00798585	1.68112e-86	Restless_Legs_Syndrome	0.0227395	0.0170771	0.183	480982	388.587
rs55677935	T	C	2	62000878	COMM domain-containing protein 1 | Cardiometabolic_II	-0.672825	0.0173823	0.0296295	3.74111e-114	Restless_Legs_Syndrome	-0.0449974	0.054967	0.413	480982	515.651
rs12974746	G	A	19	18795739	Cartilage oligomeric matrix protein | Cardiometabolic	-0.579389	0.03016	0.0216929	3.72392e-157	Restless_Legs_Syndrome	0.00697561	0.049089	0.887	480982	713.354
rs138462992	G	A	19	18817456	Cartilage oligomeric matrix protein | Cardiometabolic	0.202002	0.0228978	0.0248133	3.92374e-16	Restless_Legs_Syndrome	0.00299551	0.0477701	0.95	480982	66.2739
rs11705021	A	G	22	20122154	Catechol O-methyltransferase | Cardiometabolic	-0.167171	0.179992	0.00997614	5.03037e-63	Restless_Legs_Syndrome	-0.0130852	0.0202907	0.519	480982	280.8
rs117246610	T	G	22	19828585	Catechol O-methyltransferase | Cardiometabolic	0.179339	0.0177441	0.0297979	1.76035e-09	Restless_Legs_Syndrome	-0.0377019	0.0574963	0.512	480982	36.2225
rs174695	T	C	22	19959946	Catechol O-methyltransferase | Cardiometabolic	-0.334351	0.464254	0.00772039	1e-200	Restless_Legs_Syndrome	0.0120726	0.0160877	0.453	480982	1875.54
rs5993819	T	G	22	19748639	Catechol O-methyltransferase | Cardiometabolic	-0.112652	0.0727632	0.014605	1.22659e-14	Restless_Legs_Syndrome	0.00995033	0.024695	0.687	480982	59.4942
rs11074359	T	C	16	19073976	5-demethoxyubiquinone hydroxylase, mitochondrial | Cardiometabolic_II	-0.121032	0.639035	0.00782947	6.61607e-54	Restless_Legs_Syndrome	0.00904074	0.0159982	0.572	480982	238.966
rs13226219	C	T	7	130379650	Carboxypeptidase A1 | Cardiometabolic	0.2555	0.128528	0.0110747	9.1622e-118	Restless_Legs_Syndrome	-0.0345914	0.0238527	0.147	480982	532.253
rs113556837	C	T	7	129995320	Carboxypeptidase A2 | Neurology	-0.115735	0.0729582	0.0144569	1.1896e-15	Restless_Legs_Syndrome	-0.0212236	0.0301863	0.482	480982	64.0883
rs149137066	T	C	7	130218820	Carboxypeptidase A2 | Neurology	0.35476	0.217092	0.00914784	1e-200	Restless_Legs_Syndrome	0.0246926	0.0191394	0.197	480982	1503.95
rs75222399	G	A	7	130291934	Carboxypeptidase A2 | Neurology	-0.136337	0.0973368	0.0126494	4.36817e-27	Restless_Legs_Syndrome	-0.002002	0.0325788	0.951	480982	116.168
rs78619193	G	A	7	129919428	Carboxypeptidase A2 | Neurology	-0.132958	0.0433672	0.0185544	7.73036e-13	Restless_Legs_Syndrome	0.0285875	0.0375114	0.446	480982	51.3494
rs79633204	T	C	7	130158775	Carboxypeptidase A2 | Neurology	0.299405	0.0764354	0.014183	6.4254e-99	Restless_Legs_Syndrome	-0.002002	0.0347061	0.954	480982	445.638
rs137902837	T	C	7	130301209	Carboxypeptidase A4 | Inflammation_II	0.48246	0.0153503	0.0315148	6.65733e-53	Restless_Legs_Syndrome	0.0392207	0.0630648	0.534	480982	234.365
rs139527997	T	C	7	130491047	Carboxypeptidase A4 | Inflammation_II	-0.300984	0.0220889	0.0258654	2.68596e-31	Restless_Legs_Syndrome	-0.0191828	0.0592212	0.746	480982	135.409
rs148224884	C	T	7	130514132	Carboxypeptidase A4 | Inflammation_II	0.20695	0.0208235	0.0270167	1.85823e-14	Restless_Legs_Syndrome	-0.0470916	0.0529711	0.374	480982	58.6768
rs56155312	T	C	7	130292282	Carboxypeptidase A4 | Inflammation_II	-0.446854	0.251298	0.00932036	1e-200	Restless_Legs_Syndrome	-0.0140989	0.0196028	0.472	480982	2298.61
rs62489471	T	C	7	130287443	Carboxypeptidase A4 | Inflammation_II	0.167997	0.0361783	0.0219144	1.77378e-14	Restless_Legs_Syndrome	0.0629748	0.0410494	0.125	480982	58.7684
rs13318853	A	G	3	148844612	Carboxypeptidase B | Cardiometabolic	0.128591	0.23729	0.00864128	4.37824e-50	Restless_Legs_Syndrome	0.0178399	0.0186196	0.338	480982	221.445
rs17522766	A	G	13	46121952	Carboxypeptidase B2 | Inflammation_II	0.198598	0.226843	0.00888528	1.1695e-110	Restless_Legs_Syndrome	-0.002002	0.0238132	0.933	480982	499.583
rs61949185	C	T	13	46238204	Carboxypeptidase B2 | Inflammation_II	0.0827544	0.190318	0.00991591	7.08435e-17	Restless_Legs_Syndrome	-0.0202027	0.0213052	0.343	480982	69.6493
rs8002144	C	T	13	45805258	Carboxypeptidase B2 | Inflammation_II	0.0763465	0.511354	0.00748202	1.90283e-24	Restless_Legs_Syndrome	0.00299551	0.0161664	0.853	480982	104.122
rs9316176	G	A	13	45923055	Carboxypeptidase B2 | Inflammation_II	-0.333477	0.316472	0.00820055	1e-200	Restless_Legs_Syndrome	0.00895974	0.0169461	0.597	480982	1653.66
rs11723867	T	C	4	165397245	Carboxypeptidase E | Oncology	-0.0829812	0.207323	0.00941409	1.20143e-18	Restless_Legs_Syndrome	-0.002002	0.0241749	0.934	480982	77.6967
rs1550270	C	T	4	165340648	Carboxypeptidase E | Oncology	0.255847	0.300855	0.00825542	1e-200	Restless_Legs_Syndrome	-0.002002	0.0156177	0.898	480982	960.467
rs35349609	A	G	4	165519390	Carboxypeptidase E | Oncology	0.0806329	0.115378	0.0118568	1.04232e-11	Restless_Legs_Syndrome	0.0168571	0.0256467	0.511	480982	46.2476
rs6581841	C	T	12	68973552	Carboxypeptidase M | Neurology	0.0512994	0.450332	0.00733638	2.70085e-12	Restless_Legs_Syndrome	0.0372958	0.015993	0.0197	480982	48.8946
rs7978197	T	C	12	68932767	Carboxypeptidase M | Neurology	-0.475495	0.0140695	0.0307585	6.56448e-54	Restless_Legs_Syndrome	0.13715	0.0659977	0.0377	480982	238.98
rs1729988	T	C	3	98599549	Oxygen-dependent coproporphyrinogen-III oxidase, mitochondrial | Inflammation_II	-0.156986	0.131005	0.0112786	4.85959e-44	Restless_Legs_Syndrome	0.0109399	0.0229105	0.633	480982	193.737
rs1864022	A	C	16	12699982	Serine/threonine-protein phosphatase CPPED1 | Neurology	-0.181234	0.560759	0.00744211	5.45758e-131	Restless_Legs_Syndrome	-0.0202027	0.0156243	0.196	480982	593.044
rs3762532	T	G	16	12804273	Serine/threonine-protein phosphatase CPPED1 | Neurology	0.706165	0.0250632	0.0238681	2.25944e-192	Restless_Legs_Syndrome	-0.0191828	0.0508513	0.706	480982	875.34
rs7193741	G	T	16	12758085	Serine/threonine-protein phosphatase CPPED1 | Neurology	-0.344309	0.609217	0.00758329	1e-200	Restless_Legs_Syndrome	-0.00299551	0.0165071	0.856	480982	2061.49
rs9926024	A	G	16	12625196	Serine/threonine-protein phosphatase CPPED1 | Neurology	0.0641127	0.493463	0.0073898	4.10488e-18	Restless_Legs_Syndrome	-0.00803217	0.0157913	0.611	480982	75.2701
rs13272005	G	A	8	96956576	Carboxypeptidase Q | Cardiometabolic_II	-0.284867	0.0126383	0.033124	7.96893e-18	Restless_Legs_Syndrome	-0.00300451	0.0826456	0.971	480982	73.9603
rs6468525	G	A	8	97006606	Carboxypeptidase Q | Cardiometabolic_II	0.648028	0.0350106	0.0194485	1e-200	Restless_Legs_Syndrome	0.0372958	0.0362088	0.303	480982	1110.24
rs72680187	G	A	8	96632223	Carboxypeptidase Q | Cardiometabolic_II	-0.639986	0.0147226	0.0296959	5.15229e-103	Restless_Legs_Syndrome	-0.0191828	0.0609586	0.753	480982	464.46
rs77777221	T	C	8	97235327	Carboxypeptidase Q | Cardiometabolic_II	-0.145215	0.0300318	0.0208459	3.25837e-12	Restless_Legs_Syndrome	-0.036664	0.0446915	0.412	480982	48.5268
rs150789461	A	G	1	1349110	Ceramide-1-phosphate transfer protein | Cardiometabolic_II	-0.0833763	0.928654	0.0152561	4.62647e-08	Restless_Legs_Syndrome	-0.0334348	0.0236819	0.158	480982	29.8675
rs11980173	T	C	7	29103152	Probable serine carboxypeptidase CPVL | Oncology	-0.537457	0.0802482	0.0133245	1e-200	Restless_Legs_Syndrome	0.00399202	0.0291306	0.891	480982	1626.99
rs138978539	C	T	7	29122539	Probable serine carboxypeptidase CPVL | Oncology	-0.783599	0.01589	0.0307946	7.81628e-143	Restless_Legs_Syndrome	-0.108699	0.0564838	0.0543	480982	647.498
rs6956175	G	A	7	28864876	Probable serine carboxypeptidase CPVL | Oncology	0.10416	0.772386	0.00877788	1.77337e-32	Restless_Legs_Syndrome	0.00400802	0.0169431	0.813	480982	140.806
rs73089018	G	A	7	29117916	Probable serine carboxypeptidase CPVL | Oncology	-0.663078	0.0612925	0.0151021	1e-200	Restless_Legs_Syndrome	-0.00300451	0.0319162	0.925	480982	1927.77
rs77148220	C	A	7	28936283	Probable serine carboxypeptidase CPVL | Oncology	0.198427	0.0446126	0.0175225	9.96093e-30	Restless_Legs_Syndrome	-0.00300451	0.0435518	0.945	480982	128.236
rs80113962	A	G	7	28982095	Probable serine carboxypeptidase CPVL | Oncology	0.23482	0.0142854	0.0311167	4.47301e-14	Restless_Legs_Syndrome	0.0198026	0.0587345	0.736	480982	56.9486
rs2002697	T	C	20	2737847	Probable carboxypeptidase X1 | Oncology	-0.0889077	0.257348	0.00860779	5.22396e-25	Restless_Legs_Syndrome	-0.00803217	0.0169706	0.636	480982	106.683
rs215543	A	G	20	2799505	Probable carboxypeptidase X1 | Oncology	0.357885	0.768668	0.00887838	1e-200	Restless_Legs_Syndrome	-0.00498754	0.0146775	0.734	480982	1624.87
rs28661325	A	G	10	123865283	Inactive carboxypeptidase-like protein X2 | Cardiometabolic_II	-0.317586	0.628684	0.00759773	1e-200	Restless_Legs_Syndrome	-0.0178399	0.0166514	0.284	480982	1747.25
rs4980164	A	G	10	123795008	Inactive carboxypeptidase-like protein X2 | Cardiometabolic_II	0.114976	0.231509	0.00877376	3.10027e-39	Restless_Legs_Syndrome	0.0158733	0.015896	0.318	480982	171.729
rs735632	T	C	10	123743948	Inactive carboxypeptidase-like protein X2 | Cardiometabolic_II	0.102497	0.227113	0.00882008	3.22998e-31	Restless_Legs_Syndrome	0.0009995	0.017327	0.954	480982	135.045
rs11118328	T	C	1	207677194	Complement receptor type 1 | Inflammation_II	-0.314436	0.814256	0.00956536	1e-200	Restless_Legs_Syndrome	0.00702461	0.0188907	0.71	480982	1080.59
rs12404815	G	A	1	207706015	Complement receptor type 1 | Inflammation_II	-0.22058	0.0535752	0.017829	3.7051e-35	Restless_Legs_Syndrome	0.00796817	0.0514828	0.877	480982	153.066
rs579475	C	T	1	207898114	Complement receptor type 2 | Cardiometabolic	0.0670011	0.867906	0.0108058	5.63015e-10	Restless_Legs_Syndrome	-0.0207825	0.0229898	0.366	480982	38.4459
rs61821111	C	T	1	207422554	Complement receptor type 2 | Cardiometabolic	-0.282721	0.113731	0.011464	2.75423e-134	Restless_Legs_Syndrome	0.00796817	0.00861485	0.355	480982	608.196
rs679515	C	T	1	207577223	Complement receptor type 2 | Cardiometabolic	-0.118274	0.82519	0.00964274	1.3858e-34	Restless_Legs_Syndrome	0.0283995	0.0198251	0.152	480982	150.445
rs79112133	T	G	1	207034289	Complement receptor type 2 | Cardiometabolic	-0.153411	0.0295483	0.0215254	1.02612e-12	Restless_Legs_Syndrome	0.0459289	0.0456158	0.314	480982	50.7938
rs6489498	G	A	12	3793103	EF-hand calcium-binding domain-containing protein 4B | Oncology	-0.13434	0.342568	0.00788769	4.7874e-65	Restless_Legs_Syndrome	0.0276152	0.0163136	0.0905	480982	290.075
rs7960633	C	T	12	3753776	EF-hand calcium-binding domain-containing protein 4B | Oncology	0.0864498	0.662148	0.00795675	1.69278e-27	Restless_Legs_Syndrome	0.0222456	0.0164015	0.175	480982	118.047
rs9788233	C	T	12	3696981	EF-hand calcium-binding domain-containing protein 4B | Oncology	-0.0884133	0.114076	0.0117879	6.36649e-14	Restless_Legs_Syndrome	0.0009995	0.0204402	0.961	480982	56.2552
rs56944668	T	C	12	93850077	Death domain-containing protein CRADD | Neurology	-0.100031	0.156959	0.0104112	7.39776e-22	Restless_Legs_Syndrome	0.0109399	0.0209191	0.601	480982	92.314
rs1229429	T	C	1	167535829	Protein CREG1 | Oncology	-0.0901406	0.709143	0.00792775	5.88031e-30	Restless_Legs_Syndrome	0.0418642	0.0174117	0.0162	480982	129.283
rs7513428	C	T	1	167546035	Protein CREG1 | Oncology	-0.254494	0.84085	0.00988307	3.1842e-146	Restless_Legs_Syndrome	0.0232686	0.0220819	0.292	480982	663.088
rs1056286	T	C	3	9915771	Protein disulfide isomerase CRELD1 | Inflammation_II	-0.286858	0.49203	0.00751817	1e-200	Restless_Legs_Syndrome	0.00598207	0.0151008	0.692	480982	1455.83
rs17032403	C	T	3	10114198	Protein disulfide isomerase CRELD1 | Inflammation_II	0.680995	0.0271423	0.0232654	2.44906e-188	Restless_Legs_Syndrome	-0.127833	0.0487964	0.0088	480982	856.775
rs279546	A	C	3	9929085	Protein disulfide isomerase CRELD1 | Inflammation_II	-0.409107	0.818916	0.0100724	1e-200	Restless_Legs_Syndrome	-0.0178399	0.0206225	0.387	480982	1649.71
rs567238463	G	A	3	10225844	Protein disulfide isomerase CRELD1 | Inflammation_II	0.336347	0.0297443	0.0222935	1.96517e-51	Restless_Legs_Syndrome	-0.0932124	0.0471396	0.048	480982	227.624
rs77385091	A	G	3	10385730	Protein disulfide isomerase CRELD1 | Inflammation_II	0.512302	0.0159433	0.031494	1.70137e-59	Restless_Legs_Syndrome	0.164667	0.0640982	0.0102	480982	264.604
rs34655450	T	C	22	50269093	Protein disulfide isomerase CRELD2 | Inflammation	-0.0669591	0.126214	0.011229	2.47537e-09	Restless_Legs_Syndrome	0.00697561	0.0239657	0.771	480982	35.558
rs537830596	T	C	22	49765878	Protein disulfide isomerase CRELD2 | Inflammation	0.388564	0.0131215	0.0333978	2.75359e-31	Restless_Legs_Syndrome	0.0237165	0.0700673	0.735	480982	135.36
rs117909821	A	G	8	66405272	Corticoliberin | Oncology	-0.267684	0.0441275	0.0181406	2.81061e-49	Restless_Legs_Syndrome	0.0109399	0.0397221	0.783	480982	217.742
rs72652725	G	A	8	66381071	Corticoliberin | Oncology	-0.219517	0.0208807	0.0263872	8.86543e-17	Restless_Legs_Syndrome	-0.0253178	0.0554555	0.648	480982	69.2069
rs1501787	A	G	5	76594414	Corticotropin-releasing factor-binding protein | Inflammation	-0.0676378	0.237896	0.00871685	8.531e-15	Restless_Legs_Syndrome	-0.0325232	0.0186082	0.0805	480982	60.2088
rs55717373	G	T	5	77102358	Corticotropin-releasing factor-binding protein | Inflammation	0.102517	0.154825	0.0103077	2.63512e-23	Restless_Legs_Syndrome	-0.0294288	0.0222018	0.185	480982	98.9164
rs72761032	G	T	5	76692497	Corticotropin-releasing factor-binding protein | Inflammation	-0.120662	0.114454	0.0117465	9.41239e-25	Restless_Legs_Syndrome	0.0207825	0.024485	0.396	480982	105.517
rs77255160	C	T	5	77079501	Corticotropin-releasing factor-binding protein | Inflammation	-0.210721	0.0144879	0.0330081	1.72612e-10	Restless_Legs_Syndrome	-0.0377019	0.0648515	0.561	480982	40.7544
rs7736104	G	T	5	76864852	Corticotropin-releasing factor-binding protein | Inflammation	-0.480614	0.597998	0.00758154	1e-200	Restless_Legs_Syndrome	0.0191828	0.0157759	0.224	480982	4018.63
rs10221948	T	C	2	36349821	Cysteine-rich motor neuron 1 protein | Inflammation	-0.147446	0.201567	0.00913119	1.1825e-58	Restless_Legs_Syndrome	0.0392207	0.0203804	0.0543	480982	260.742
rs848560	G	T	2	36467187	Cysteine-rich motor neuron 1 protein | Inflammation	0.147932	0.0469515	0.0173252	1.35925e-17	Restless_Legs_Syndrome	0.001998	0.0331919	0.952	480982	72.9068
rs56013805	A	G	14	105463168	Cysteine-rich protein 2 | Neurology	-0.196221	0.0155655	0.0296076	3.41743e-11	Restless_Legs_Syndrome	0.00498754	0.0576017	0.931	480982	43.9222
rs10948514	T	G	6	49592080	Cysteine-rich secretory protein 2 | Oncology	-0.314045	0.296394	0.00712272	1e-200	Restless_Legs_Syndrome	-0.0273712	0.0158148	0.0835	480982	1943.98
rs112882808	G	T	6	49349532	Cysteine-rich secretory protein 2 | Oncology	0.159797	0.0255361	0.0210828	3.46897e-14	Restless_Legs_Syndrome	-0.0294288	0.0488638	0.547	480982	57.4488
rs114977030	G	A	6	50397504	Cysteine-rich secretory protein 2 | Oncology	-0.481388	0.0172394	0.0253085	1.14789e-80	Restless_Legs_Syndrome	-0.0779615	0.0674863	0.248	480982	361.791
rs11751969	T	C	6	49171677	Cysteine-rich secretory protein 2 | Oncology	0.339029	0.0574791	0.0141612	1.15345e-126	Restless_Legs_Syndrome	0.0401818	0.0344894	0.244	480982	573.157
rs62413604	T	C	6	49685278	Cysteine-rich secretory protein 2 | Oncology	0.384881	0.0269669	0.0200211	2.34207e-82	Restless_Legs_Syndrome	0.00895974	0.0467454	0.848	480982	369.553
rs73431965	C	A	6	49550238	Cysteine-rich secretory protein 2 | Oncology	-1.09723	0.0211813	0.0225105	1e-200	Restless_Legs_Syndrome	0.125751	0.0611993	0.0399	480982	2375.88
rs75843067	A	G	6	48989646	Cysteine-rich secretory protein 2 | Oncology	0.136074	0.0256463	0.0206389	4.30824e-11	Restless_Legs_Syndrome	0.0324672	0.0523334	0.535	480982	43.4688
rs10484667	T	G	6	50469574	Cysteine-rich secretory protein 3 | Inflammation_II	0.134388	0.025583	0.0242091	2.83838e-08	Restless_Legs_Syndrome	0.0246926	0.0495153	0.618	480982	30.8151
rs10948514	T	G	6	49592080	Cysteine-rich secretory protein 3 | Inflammation_II	-0.341878	0.296446	0.00816007	1e-200	Restless_Legs_Syndrome	-0.0273712	0.0158148	0.0835	480982	1755.31
rs114877636	G	A	6	48765901	Cysteine-rich secretory protein 3 | Inflammation_II	0.496241	0.0152622	0.0302815	2.34477e-60	Restless_Legs_Syndrome	-0.106472	0.0668076	0.111	480982	268.553
rs72866738	G	A	6	50077167	Cysteine-rich secretory protein 3 | Inflammation_II	0.198051	0.0119605	0.0345491	9.89874e-09	Restless_Legs_Syndrome	-0.05975	0.0728322	0.412	480982	32.861
rs75880945	C	T	6	50531051	Cysteine-rich secretory protein 3 | Inflammation_II	-0.185723	0.0294852	0.0219509	2.65461e-17	Restless_Legs_Syndrome	0.00399202	0.0424063	0.925	480982	71.5858
rs77870172	A	G	6	48905510	Cysteine-rich secretory protein 3 | Inflammation_II	-0.217762	0.0195974	0.0266434	3.00331e-16	Restless_Legs_Syndrome	0.0353671	0.0568684	0.534	480982	66.8013
rs962952	G	A	6	49698904	Cysteine-rich secretory protein 3 | Inflammation_II	-0.616223	0.169745	0.00991525	1e-200	Restless_Legs_Syndrome	-0.00400802	0.0211932	0.85	480982	3862.5
rs112857958	C	T	1	152288339	Cornulin | Oncology	-1.01241	0.0146673	0.0319857	1e-200	Restless_Legs_Syndrome	-0.0779615	0.0705299	0.269	480982	1001.85
rs114085900	C	A	1	152567260	Cornulin | Oncology	-0.919597	0.0109083	0.0367505	3.45939e-138	Restless_Legs_Syndrome	-0.00601807	0.0773692	0.938	480982	626.136
rs115007802	T	C	1	152223083	Cornulin | Oncology	-0.957902	0.0248461	0.0244335	1e-200	Restless_Legs_Syndrome	-0.0304592	0.0590533	0.606	480982	1536.99
rs115548193	A	G	1	152294271	Cornulin | Oncology	0.237969	0.0414459	0.0188753	1.92132e-36	Restless_Legs_Syndrome	0.0324672	0.0389891	0.405	480982	158.947
rs142543701	T	C	1	152426322	Cornulin | Oncology	0.26077	0.0197805	0.0264092	5.38394e-23	Restless_Legs_Syndrome	-0.105361	0.062473	0.0917	480982	97.5
rs149817134	T	G	1	152309248	Cornulin | Oncology	-1.06377	0.0105965	0.0362045	9.24698e-190	Restless_Legs_Syndrome	0.0889262	0.0703173	0.206	480982	863.317
rs1781409	A	G	1	151724399	Cornulin | Oncology	0.182835	0.0154108	0.0298293	8.82165e-10	Restless_Legs_Syndrome	0.00498754	0.0651738	0.939	480982	37.5693
rs34364956	A	G	1	152542288	Cornulin | Oncology	0.336607	0.0231177	0.0242698	9.71404e-44	Restless_Legs_Syndrome	-0.0758017	0.0549822	0.168	480982	192.36
rs56406499	A	G	1	152511483	Cornulin | Oncology	0.367153	0.0278987	0.0230288	3.17614e-57	Restless_Legs_Syndrome	-0.0242927	0.0507246	0.632	480982	254.186
rs568450351	A	C	1	152401267	Cornulin | Oncology	0.356608	0.0187291	0.029958	1.1337e-32	Restless_Legs_Syndrome	-0.0283995	0.0605407	0.639	480982	141.696
rs79939183	A	G	1	153164312	Cornulin | Oncology	-0.173268	0.0203772	0.0259001	2.23357e-11	Restless_Legs_Syndrome	0.0119286	0.0518367	0.818	480982	44.7542
rs111970298	T	C	10	98595238	Cartilage acidic protein 1 | Cardiometabolic	-0.0747531	0.0903014	0.0121409	7.40747e-10	Restless_Legs_Syndrome	-0.026344	0.0286007	0.357	480982	37.9103
rs117781346	T	C	10	98150009	Cartilage acidic protein 1 | Cardiometabolic	-0.23285	0.0150631	0.027613	3.38065e-17	Restless_Legs_Syndrome	0.0178399	0.0775251	0.818	480982	71.1091
rs2282373	C	T	10	97583324	Cartilage acidic protein 1 | Cardiometabolic	-0.0815107	0.72813	0.00765546	1.79349e-26	Restless_Legs_Syndrome	-0.00895974	0.0161482	0.579	480982	113.367
rs36182127	T	C	10	98044547	Cartilage acidic protein 1 | Cardiometabolic	-0.279311	0.0360743	0.0195334	2.21462e-46	Restless_Legs_Syndrome	0.00498754	0.0431592	0.908	480982	204.466
rs684225	A	C	10	97882605	Cartilage acidic protein 1 | Cardiometabolic	-0.290256	0.424377	0.00682551	1e-200	Restless_Legs_Syndrome	-0.00601807	0.0123482	0.626	480982	1808.39
rs7078809	T	G	10	97799838	Cartilage acidic protein 1 | Cardiometabolic	-0.310944	0.306964	0.00730386	1e-200	Restless_Legs_Syndrome	0.00299551	0.0156284	0.848	480982	1812.42
rs71486144	A	C	10	98105617	Cartilage acidic protein 1 | Cardiometabolic	-0.251228	0.0278674	0.0204478	1.07275e-34	Restless_Legs_Syndrome	0.0295588	0.0498235	0.553	480982	150.953
rs2370794	G	A	11	122844074	Cytotoxic and regulatory T-cell molecule | Neurology	0.313207	0.336568	0.0078	1e-200	Restless_Legs_Syndrome	0.0119286	0.0160018	0.456	480982	1612.4
rs7121176	G	A	11	122950020	Cytotoxic and regulatory T-cell molecule | Neurology	-0.193282	0.0188316	0.0273089	1.46656e-12	Restless_Legs_Syndrome	0.0592119	0.0535675	0.269	480982	50.0927
rs4822754	G	A	22	26616930	Beta-crystallin B1 | Cardiometabolic_II	-0.156797	0.528339	0.00743711	1.13658e-98	Restless_Legs_Syndrome	-0.0198026	0.0160753	0.218	480982	444.495
rs142223592	G	A	2	208817721	Gamma-crystallin D | Neurology_II	0.164929	0.0258901	0.0243883	1.35519e-11	Restless_Legs_Syndrome	0.076961	0.0494998	0.12	480982	45.7331
rs143650449	T	C	2	208331420	Gamma-crystallin D | Neurology_II	0.397351	0.0142883	0.0323786	1.27997e-34	Restless_Legs_Syndrome	-0.0325232	0.0677115	0.631	480982	150.603
rs150780055	T	C	2	208737004	Gamma-crystallin D | Neurology_II	-0.225591	0.012845	0.0341808	4.11339e-11	Restless_Legs_Syndrome	-0.0672087	0.0714664	0.347	480982	43.5591
rs569989061	T	C	2	208770264	Gamma-crystallin D | Neurology_II	-0.318971	0.0269051	0.02527	1.58672e-36	Restless_Legs_Syndrome	0.0119286	0.074036	0.872	480982	159.328
rs62192855	A	G	2	208128047	Gamma-crystallin D | Neurology_II	0.36859	0.0502844	0.0172296	1.55597e-101	Restless_Legs_Syndrome	0.0227395	0.0268474	0.397	480982	457.653
rs75091295	G	A	2	208879646	Gamma-crystallin D | Neurology_II	-0.179378	0.0166012	0.0291757	7.83718e-10	Restless_Legs_Syndrome	-0.0618754	0.0587196	0.292	480982	37.8003
rs78714708	A	G	2	208210735	Gamma-crystallin D | Neurology_II	0.902123	0.0257308	0.0251987	1e-200	Restless_Legs_Syndrome	-0.0523465	0.0522049	0.316	480982	1281.67
rs79522001	T	C	2	208262731	Gamma-crystallin D | Neurology_II	-0.369386	0.0158266	0.0315006	9.34545e-32	Restless_Legs_Syndrome	0.0825012	0.0661023	0.212	480982	137.506
rs149008753	T	C	16	21371018	Ketimine reductase mu-crystallin | Neurology_II	-0.240181	0.0190944	0.0298466	8.47032e-16	Restless_Legs_Syndrome	0.0363319	0.0533668	0.496	480982	64.7571
rs6497543	G	A	16	21251164	Ketimine reductase mu-crystallin | Neurology_II	-0.391453	0.249558	0.00897106	1e-200	Restless_Legs_Syndrome	0.001998	0.021512	0.926	480982	1904.02
rs77964417	A	G	16	21186584	Ketimine reductase mu-crystallin | Neurology_II	0.065988	0.135083	0.0114087	7.29474e-09	Restless_Legs_Syndrome	-0.026344	0.0235849	0.264	480982	33.4547
rs112063648	T	C	21	33149889	Quinone oxidoreductase-like protein 1 | Cardiometabolic_II	-0.156212	0.0234521	0.0261772	2.40946e-09	Restless_Legs_Syndrome	-0.0242927	0.054706	0.657	480982	35.6109
rs13050238	T	C	21	33624712	Quinone oxidoreductase-like protein 1 | Cardiometabolic_II	-0.370247	0.0316415	0.0214894	1.59993e-66	Restless_Legs_Syndrome	0.00796817	0.0448539	0.859	480982	296.848
rs11577194	C	T	1	109957553	Macrophage colony-stimulating factor 1 | Inflammation	-0.186628	0.524063	0.00746752	7.46449e-138	Restless_Legs_Syndrome	-0.0129162	0.0145593	0.375	480982	624.598
rs7538029	A	C	1	109932073	Macrophage colony-stimulating factor 1 | Inflammation	0.067631	0.200282	0.00933948	4.44017e-13	Restless_Legs_Syndrome	0.0334348	0.0189965	0.0784	480982	52.438
rs10079250	C	T	5	150070569	Macrophage colony-stimulating factor 1 receptor | Inflammation_II	-0.397015	0.068236	0.0143501	1.77828e-168	Restless_Legs_Syndrome	0.0314987	0.0314135	0.316	480982	765.427
rs71586151	G	A	5	150061176	Macrophage colony-stimulating factor 1 receptor | Inflammation_II	0.136137	0.0410883	0.0182743	9.35837e-14	Restless_Legs_Syndrome	0.0178399	0.0351719	0.612	480982	55.4972
rs7736526	T	C	5	150109679	Macrophage colony-stimulating factor 1 receptor | Inflammation_II	-0.098846	0.322765	0.00780796	9.89464e-37	Restless_Legs_Syndrome	-0.0273712	0.0163194	0.0935	480982	160.267
rs25882	C	T	5	132075767	Granulocyte-macrophage colony-stimulating factor | Cardiometabolic_II	0.243807	0.206606	0.00938271	7.37904e-149	Restless_Legs_Syndrome	0.0009995	0.0181155	0.956	480982	675.205
rs145153480	C	T	22	36839198	Cytokine receptor common subunit beta | Inflammation_II	-0.169319	0.0204854	0.0285002	2.83335e-09	Restless_Legs_Syndrome	0.0148886	0.0609445	0.807	480982	35.2952
rs2072706	G	A	22	36870937	Cytokine receptor common subunit beta | Inflammation_II	-0.369124	0.663075	0.0081532	1e-200	Restless_Legs_Syndrome	0.0110609	0.0171108	0.518	480982	2049.69
rs2072707	G	T	22	36923039	Cytokine receptor common subunit beta | Inflammation_II	-0.382181	0.642106	0.00805459	1e-200	Restless_Legs_Syndrome	0.0151136	0.0155153	0.33	480982	2251.39
rs62229127	T	C	22	36963575	Cytokine receptor common subunit beta | Inflammation_II	-0.293397	0.0347025	0.0213875	7.90497e-43	Restless_Legs_Syndrome	-0.00803217	0.0385618	0.835	480982	188.188
rs62229129	A	G	22	36975491	Cytokine receptor common subunit beta | Inflammation_II	0.214035	0.0180232	0.0290465	1.72266e-13	Restless_Legs_Syndrome	-0.0618754	0.0543583	0.255	480982	54.2978
rs73160052	A	G	22	37078481	Cytokine receptor common subunit beta | Inflammation_II	0.11511	0.0446131	0.0189646	1.28142e-09	Restless_Legs_Syndrome	-0.0273712	0.0410582	0.505	480982	36.8416
rs3859192	T	C	17	39972395	Granulocyte colony-stimulating factor | Inflammation	0.0740586	0.477424	0.00745144	2.82163e-23	Restless_Legs_Syndrome	-0.0140989	0.0138589	0.309	480982	98.7804
rs138707712	C	T	1	36447523	Granulocyte colony-stimulating factor receptor | Inflammation_II	0.22114	0.0139579	0.0331745	2.62906e-11	Restless_Legs_Syndrome	-0.0397809	0.0698492	0.569	480982	44.4351
rs148363675	T	C	1	36531328	Granulocyte colony-stimulating factor receptor | Inflammation_II	-0.150542	0.0346883	0.0246198	9.67542e-10	Restless_Legs_Syndrome	0.0139029	0.0532434	0.794	480982	37.3892
rs3917922	T	C	1	36480112	Granulocyte colony-stimulating factor receptor | Inflammation_II	-0.864196	0.0113366	0.0361768	4.06443e-126	Restless_Legs_Syndrome	-0.0010005	0.072569	0.989	480982	570.643
rs3917999	T	C	1	36467716	Granulocyte colony-stimulating factor receptor | Inflammation_II	1.13229	0.010561	0.037578	1.86209e-199	Restless_Legs_Syndrome	0.0861777	0.0739693	0.244	480982	907.921
rs3918018	T	C	1	36472277	Granulocyte colony-stimulating factor receptor | Inflammation_II	-0.471665	0.0309724	0.0221591	1.54989e-100	Restless_Legs_Syndrome	-0.0283995	0.0463428	0.54	480982	453.068
rs11854097	G	A	15	75702880	Chondroitin sulfate proteoglycan 4 | Cardiometabolic_II	-0.134289	0.255693	0.00810958	1.3712e-61	Restless_Legs_Syndrome	-0.00702461	0.0186214	0.706	480982	274.211
rs117360132	G	A	20	23730952	Cystatin-SN | Inflammation_II	0.377297	0.0189897	0.029073	1.63983e-38	Restless_Legs_Syndrome	0.0266419	0.056457	0.637	480982	168.417
rs147903026	T	C	20	23842421	Cystatin-SN | Inflammation_II	-0.234068	0.0149872	0.0339312	5.2626e-12	Restless_Legs_Syndrome	-0.0608121	0.0695618	0.382	480982	47.5867
rs2424595	A	G	20	23663750	Cystatin-SN | Inflammation_II	0.38573	0.223855	0.00964922	1e-200	Restless_Legs_Syndrome	0.00895974	0.0116539	0.442	480982	1598.02
rs78898336	G	A	20	24084176	Cystatin-SN | Inflammation_II	-0.185703	0.019673	0.0285209	7.45933e-11	Restless_Legs_Syndrome	0.0109399	0.056699	0.847	480982	42.3947
rs79228684	A	G	20	24126246	Cystatin-SN | Inflammation_II	0.161075	0.0633681	0.016389	8.51138e-23	Restless_Legs_Syndrome	-0.0356272	0.0327732	0.277	480982	96.5943
rs200668055	C	T	20	23980387	Cystatin-C | Cardiometabolic	-0.0944482	0.0624736	0.0171862	3.8944e-08	Restless_Legs_Syndrome	0.0295588	0.039043	0.449	480982	30.2014
rs73102389	A	C	20	23655054	Cystatin-C | Cardiometabolic	0.110051	0.175459	0.00922127	7.82348e-33	Restless_Legs_Syndrome	-0.0140989	0.0201447	0.484	480982	142.432
rs911119	T	C	20	23632100	Cystatin-C | Cardiometabolic	0.328497	0.776543	0.00848367	1e-200	Restless_Legs_Syndrome	0.00300451	0.0172843	0.862	480982	1499.32
rs2038584	G	A	20	23962446	Cystatin-D | Neurology	-0.274211	0.902651	0.0125588	1.09901e-105	Restless_Legs_Syndrome	-0.0421012	0.0252241	0.0951	480982	476.731
rs4378871	G	A	20	23766169	Cystatin-D | Neurology	0.411171	0.353551	0.00783684	1e-200	Restless_Legs_Syndrome	-0.0171462	0.0163731	0.295	480982	2752.73
rs12577165	C	T	11	66008958	Cystatin-M | Cardiometabolic	0.613071	0.024002	0.0236152	1.37404e-148	Restless_Legs_Syndrome	-0.0130852	0.0616829	0.832	480982	673.966
rs4815316	C	T	20	24814339	Cystatin-F | Inflammation	0.416053	0.810976	0.00970409	1e-200	Restless_Legs_Syndrome	0.0325232	0.0198309	0.101	480982	1838.18
rs6115010	T	C	20	25039805	Cystatin-F | Inflammation	-0.305023	0.130774	0.0113183	5.78096e-160	Restless_Legs_Syndrome	-0.0222456	0.0215972	0.303	480982	726.278
rs73101307	G	A	20	24491955	Cystatin-F | Inflammation	0.17406	0.0848941	0.0141999	1.52475e-34	Restless_Legs_Syndrome	-0.026344	0.0288397	0.361	480982	150.254
rs9927	G	A	20	25296608	Cystatin-F | Inflammation	-0.0954155	0.496378	0.00756001	1.61585e-36	Restless_Legs_Syndrome	0.0158733	0.0158632	0.317	480982	159.292
rs143470409	A	G	21	43389611	Cystatin-B | Cardiometabolic	-0.208988	0.0128107	0.034917	2.16018e-09	Restless_Legs_Syndrome	-0.0151136	0.0758199	0.842	480982	35.8236
rs2276528	A	G	21	43732619	Cystatin-B | Cardiometabolic	-0.438218	0.145831	0.0106372	1e-200	Restless_Legs_Syndrome	-0.0100503	0.016121	0.533	480982	1697.17
rs2838414	T	C	21	43832557	Cystatin-B | Cardiometabolic	-0.237962	0.112579	0.0118816	3.15355e-89	Restless_Legs_Syndrome	0.00498754	0.0236538	0.833	480982	401.112
rs57785757	T	G	21	43772173	Cystatin-B | Cardiometabolic	0.285262	0.0382269	0.0217568	2.8327e-39	Restless_Legs_Syndrome	-0.107585	0.0418231	0.0101	480982	171.909
rs9983695	C	T	21	44291925	Cystatin-B | Cardiometabolic	0.0743404	0.110623	0.0120362	6.55858e-10	Restless_Legs_Syndrome	0.0392207	0.0243331	0.107	480982	38.1479
rs113979928	G	T	1	84394679	Di-N-acetylchitobiase | Inflammation_II	1.152	0.0201848	0.0266017	1e-200	Restless_Legs_Syndrome	-0.00702461	0.0614577	0.909	480982	1875.37
rs12032915	C	T	1	84951695	Di-N-acetylchitobiase | Inflammation_II	-0.304588	0.00554214	0.0515184	3.3752e-09	Restless_Legs_Syndrome	0.188966	0.0901642	0.0361	480982	34.9543
rs17111303	C	T	1	84550024	Di-N-acetylchitobiase | Inflammation_II	-0.420492	0.0116548	0.0342251	1.07622e-34	Restless_Legs_Syndrome	0.131028	0.0735163	0.0747	480982	150.948
rs17374048	T	C	1	84479656	Di-N-acetylchitobiase | Inflammation_II	-0.569525	0.0796921	0.0134778	1e-200	Restless_Legs_Syndrome	-0.00803217	0.0293027	0.784	480982	1785.61
rs11150601	A	G	16	30966478	Cardiotrophin-1 | Cardiometabolic	0.0536321	0.627603	0.00791981	1.27116e-11	Restless_Legs_Syndrome	0.0140989	0.0159258	0.376	480982	45.8585
rs2469977	T	C	8	103518353	Collagen triple helix repeat-containing protein 1 | Cardiometabolic_II	0.0470014	0.465024	0.00671204	2.51362e-12	Restless_Legs_Syndrome	0.0168571	0.0157995	0.286	480982	49.0357
rs62527645	A	G	8	103176894	Collagen triple helix repeat-containing protein 1 | Cardiometabolic_II	0.0642228	0.159494	0.0091799	2.6333e-12	Restless_Legs_Syndrome	0.0188218	0.0215298	0.382	480982	48.9444
rs117441205	G	A	16	75978226	Chymotrypsinogen B | Neurology	-0.139012	0.0241912	0.0252439	3.65519e-08	Restless_Legs_Syndrome	0.0009995	0.0724964	0.989	480982	30.3244
rs117979227	A	G	16	75063244	Chymotrypsinogen B | Neurology	0.461276	0.0187609	0.0279207	2.59298e-61	Restless_Legs_Syndrome	0.0207825	0.0652228	0.75	480982	272.941
rs37596	A	C	16	75464422	Chymotrypsinogen B | Neurology	-0.265806	0.164446	0.010271	1.14025e-147	Restless_Legs_Syndrome	0.0440169	0.0212034	0.0379	480982	669.737
rs71394237	C	T	16	75770083	Chymotrypsinogen B | Neurology	-0.285813	0.0196246	0.0277282	6.50729e-25	Restless_Legs_Syndrome	-0.00702461	0.0588585	0.905	480982	106.248
rs7205074	A	C	16	75186111	Chymotrypsinogen B | Neurology	0.41586	0.799137	0.00963119	1e-200	Restless_Legs_Syndrome	-0.0401818	0.0201187	0.0458	480982	1864.38
rs111778267	A	G	1	15458734	Chymotrypsin-C | Inflammation	0.171103	0.0168682	0.0278195	7.72449e-10	Restless_Legs_Syndrome	-0.0151136	0.0584605	0.796	480982	37.8283
rs113295825	C	A	1	15293534	Chymotrypsin-C | Inflammation	-0.233106	0.0192879	0.0297258	4.43813e-15	Restless_Legs_Syndrome	0.00697561	0.0458207	0.879	480982	61.495
rs113585544	T	C	1	15381778	Chymotrypsin-C | Inflammation	-0.185636	0.0416986	0.0182129	2.1419e-24	Restless_Legs_Syndrome	0.0285875	0.0432884	0.509	480982	103.888
rs545634	A	G	1	15443607	Chymotrypsin-C | Inflammation	-0.568286	0.0975396	0.0119553	1e-200	Restless_Legs_Syndrome	0.0256677	0.0264591	0.332	480982	2259.5
rs7531327	G	A	1	16030955	Chymotrypsin-C | Inflammation	-0.0487278	0.218798	0.00871965	2.2933e-08	Restless_Legs_Syndrome	-0.0151136	0.01936	0.435	480982	31.2288
rs20549	G	A	16	67936027	Chymotrypsin-like protease CTRL-1 | Neurology_II	0.0894944	0.16698	0.00983876	9.36268e-20	Restless_Legs_Syndrome	-0.00400802	0.0210511	0.849	480982	82.7391
rs10102524	G	A	8	11677398	Cathepsin B | Cardiometabolic	-0.309806	0.549735	0.00766996	1e-200	Restless_Legs_Syndrome	0.0502412	0.0164878	0.00231	480982	1631.52
rs113628575	A	G	8	11848375	Cathepsin B | Cardiometabolic	-0.318265	0.0194288	0.0279847	5.71347e-30	Restless_Legs_Syndrome	0.0129162	0.0623934	0.836	480982	129.341
rs117467361	T	C	8	11513109	Cathepsin B | Cardiometabolic	-0.170111	0.0174	0.0294455	7.59696e-09	Restless_Legs_Syndrome	-0.0523465	0.0685363	0.445	480982	33.3754
rs117611393	A	C	8	11140079	Cathepsin B | Cardiometabolic	0.159902	0.02334	0.025834	6.03156e-10	Restless_Legs_Syndrome	-0.0304592	0.0587271	0.604	480982	38.3111
rs60724206	G	A	8	11270865	Cathepsin B | Cardiometabolic	-0.178905	0.0266951	0.0234449	2.33185e-14	Restless_Legs_Syndrome	0.0852598	0.047473	0.0725	480982	58.2302
rs6730	A	G	8	11844695	Cathepsin B | Cardiometabolic	0.399851	0.992258	0.0430525	1.57906e-20	Restless_Legs_Syndrome	-0.150143	0.0799851	0.0605	480982	86.258
rs11019953	T	C	11	88447590	Dipeptidyl peptidase 1 | Inflammation	-0.444713	0.0124154	0.0352997	2.16023e-36	Restless_Legs_Syndrome	-0.0232686	0.0795849	0.77	480982	158.715
rs112033114	A	G	11	88410437	Dipeptidyl peptidase 1 | Inflammation	-0.654839	0.0563598	0.0161069	1e-200	Restless_Legs_Syndrome	-0.0304592	0.0347686	0.381	480982	1652.89
rs17809993	T	C	11	88203961	Dipeptidyl peptidase 1 | Inflammation	0.729592	0.0761149	0.0142484	1e-200	Restless_Legs_Syndrome	0.0158733	0.0308604	0.607	480982	2621.97
rs2941563	G	T	11	88508856	Dipeptidyl peptidase 1 | Inflammation	0.375276	0.932859	0.0150519	3.34195e-137	Restless_Legs_Syndrome	-0.0109399	0.0313359	0.727	480982	621.611
rs554076563	C	T	11	88308506	Dipeptidyl peptidase 1 | Inflammation	-0.278132	0.0240309	0.0260705	1.42988e-26	Restless_Legs_Syndrome	-0.0470916	0.0739049	0.524	480982	113.816
rs12801744	T	C	11	1471902	Cathepsin D | Cardiometabolic	-0.09326	0.0853077	0.0135214	5.30274e-12	Restless_Legs_Syndrome	0.00399202	0.0271257	0.883	480982	47.5716
rs34393565	T	G	11	1652977	Cathepsin D | Cardiometabolic	-0.123434	0.156924	0.0102593	2.43108e-33	Restless_Legs_Syndrome	-0.0356272	0.0220406	0.106	480982	144.755
rs72850955	C	T	11	1755807	Cathepsin D | Cardiometabolic	-0.519372	0.0865499	0.0132731	1e-200	Restless_Legs_Syndrome	0.0198026	0.028101	0.481	480982	1531.13
rs113800079	A	G	1	206018145	Cathepsin E | Inflammation_II	-0.669039	0.013671	0.0330472	3.93641e-91	Restless_Legs_Syndrome	-0.0998203	0.0724039	0.168	480982	409.858
rs148097044	T	C	1	205862792	Cathepsin E | Inflammation_II	-0.268211	0.0173379	0.0320274	5.54881e-17	Restless_Legs_Syndrome	0.0119286	0.0686225	0.862	480982	70.131
rs28859998	T	C	1	206053426	Cathepsin E | Inflammation_II	-0.464659	0.129116	0.011387	1e-200	Restless_Legs_Syndrome	-0.00904074	0.0239659	0.706	480982	1665.14
rs41297620	A	G	1	206481229	Cathepsin E | Inflammation_II	-0.186487	0.0252345	0.0249426	7.62255e-14	Restless_Legs_Syndrome	0.0953102	0.0546038	0.0809	480982	55.9002
rs7538261	A	G	1	206449312	Cathepsin E | Inflammation_II	-0.115153	0.0543647	0.0170119	1.29718e-11	Restless_Legs_Syndrome	-0.0534008	0.0468146	0.254	480982	45.8189
rs1044522	A	G	11	66568361	Cathepsin F | Oncology	0.216981	0.240657	0.00842135	2.15774e-146	Restless_Legs_Syndrome	-0.0304592	0.0181051	0.0925	480982	663.865
rs577949342	A	G	11	67562847	Cathepsin F | Oncology	-0.233688	0.0237302	0.0243566	8.43918e-22	Restless_Legs_Syndrome	0.0506931	0.066811	0.448	480982	92.0533
rs114131019	T	G	15	78741809	Pro-cathepsin H [Cleaved into: Cathepsin H mini chain; Cathepsin H | Cardiometabolic	1.13029	0.0172486	0.0293263	1e-200	Restless_Legs_Syndrome	-0.0640053	0.0583894	0.273	480982	1485.47
rs118019212	T	C	15	78847260	Pro-cathepsin H [Cleaved into: Cathepsin H mini chain; Cathepsin H | Cardiometabolic	0.702014	0.0270251	0.0235722	6.79204e-195	Restless_Legs_Syndrome	0.00697561	0.0504367	0.89	480982	886.934
rs140840125	A	C	15	78848765	Pro-cathepsin H [Cleaved into: Cathepsin H mini chain; Cathepsin H | Cardiometabolic	1.31449	0.0150282	0.0317606	1e-200	Restless_Legs_Syndrome	-0.0491902	0.0682389	0.471	480982	1712.92
rs143762923	C	T	15	78872037	Pro-cathepsin H [Cleaved into: Cathepsin H mini chain; Cathepsin H | Cardiometabolic	0.278676	0.0265848	0.0237026	6.48336e-32	Restless_Legs_Syndrome	-0.05975	0.0529343	0.259	480982	138.232
rs144430606	T	C	15	78966495	Pro-cathepsin H [Cleaved into: Cathepsin H mini chain; Cathepsin H | Cardiometabolic	0.677098	0.0182936	0.0313409	1.63682e-103	Restless_Legs_Syndrome	-0.0356272	0.061597	0.563	480982	466.745
rs191392179	T	C	15	78775616	Pro-cathepsin H [Cleaved into: Cathepsin H mini chain; Cathepsin H | Cardiometabolic	-0.609067	0.0252542	0.0250982	4.33511e-130	Restless_Legs_Syndrome	0.0207825	0.0515786	0.687	480982	588.905
rs4389111	A	G	15	78829883	Pro-cathepsin H [Cleaved into: Cathepsin H mini chain; Cathepsin H | Cardiometabolic	-1.06394	0.978861	0.0264966	1e-200	Restless_Legs_Syndrome	0.0120726	0.0539706	0.823	480982	1612.33
rs73467256	T	C	15	78686212	Pro-cathepsin H [Cleaved into: Cathepsin H mini chain; Cathepsin H | Cardiometabolic	-0.323114	0.015707	0.0306646	5.83176e-26	Restless_Legs_Syndrome	-0.125563	0.0636703	0.0486	480982	111.029
rs75926015	T	C	15	78947632	Pro-cathepsin H [Cleaved into: Cathepsin H mini chain; Cathepsin H | Cardiometabolic	-0.219976	0.0166621	0.0297808	1.50765e-13	Restless_Legs_Syndrome	0.0459289	0.0614758	0.455	480982	54.5604
rs77719589	T	C	15	78946314	Pro-cathepsin H [Cleaved into: Cathepsin H mini chain; Cathepsin H | Cardiometabolic	1.03587	0.0205131	0.0268556	1e-200	Restless_Legs_Syndrome	-0.036664	0.053235	0.491	480982	1487.79
rs80218258	A	G	15	78950215	Pro-cathepsin H [Cleaved into: Cathepsin H mini chain; Cathepsin H | Cardiometabolic	-1.16205	0.0230598	0.0270231	1e-200	Restless_Legs_Syndrome	0.133656	0.0574533	0.02	480982	1849.18
rs12647431	T	C	4	155856726	Cathepsin O | Inflammation	0.0488641	0.57017	0.00749214	6.93426e-11	Restless_Legs_Syndrome	0.00601807	0.0167887	0.72	480982	42.5371
rs2334114	A	C	4	155935041	Cathepsin O | Inflammation	-0.218357	0.213307	0.00905252	1.49968e-128	Restless_Legs_Syndrome	0.0009995	0.0126453	0.937	480982	581.829
rs114221421	A	G	1	150754083	Cathepsin S | Neurology	0.237257	0.0269946	0.0265254	3.73594e-19	Restless_Legs_Syndrome	0.0944007	0.0459188	0.0398	480982	80.0045
rs138605093	A	G	1	151112503	Cathepsin S | Neurology	0.250103	0.018989	0.0325214	1.46656e-14	Restless_Legs_Syndrome	-0.0565704	0.0607815	0.352	480982	59.1425
rs148634917	G	A	1	150943746	Cathepsin S | Neurology	0.263672	0.0185827	0.0316139	7.40457e-17	Restless_Legs_Syndrome	0.0411419	0.0550685	0.455	480982	69.562
rs72700829	T	C	1	150567705	Cathepsin S | Neurology	-0.675714	0.0699862	0.0166563	1e-200	Restless_Legs_Syndrome	0.0324672	0.0306838	0.29	480982	1645.77
rs10820362	A	G	9	96323665	Cathepsin L2 | Oncology	-0.120797	0.0652869	0.0144729	7.03396e-17	Restless_Legs_Syndrome	0.0324672	0.0303042	0.284	480982	69.6628
rs10979490	A	G	9	96897589	Cathepsin L2 | Oncology	-0.204669	0.0112052	0.0346223	3.39055e-09	Restless_Legs_Syndrome	0.122218	0.0673318	0.0695	480982	34.9456
rs12686511	T	C	9	97146762	Cathepsin L2 | Oncology	0.256728	0.206793	0.00879989	4.14e-187	Restless_Legs_Syndrome	-0.0130852	0.018912	0.489	480982	851.122
rs144388525	A	C	9	97003690	Cathepsin L2 | Oncology	0.222061	0.0196138	0.0264578	4.73696e-17	Restless_Legs_Syndrome	0.0198026	0.0534465	0.711	480982	70.4429
rs143309663	T	C	20	58996894	Cathepsin Z | Cardiometabolic	0.177932	0.016064	0.0298789	2.59908e-09	Restless_Legs_Syndrome	-0.0954102	0.0677416	0.159	480982	35.4633
rs148370779	T	C	20	59027157	Cathepsin Z | Cardiometabolic	-1.69956	0.00977091	0.0376665	1e-200	Restless_Legs_Syndrome	-0.0910194	0.0768068	0.236	480982	2035.93
rs16921241	G	A	11	94974645	Spliceosome-associated protein CWC15 homolog | Oncology_II	-0.0577482	0.682452	0.00807839	8.77405e-13	Restless_Legs_Syndrome	-0.00895974	0.0181212	0.621	480982	51.1007
rs683544	T	C	16	57374866	Fractalkine | Neurology	-0.212176	0.572668	0.00762524	2.13304e-170	Restless_Legs_Syndrome	-0.001998	0.0206714	0.923	480982	774.258
rs78751841	G	A	16	57149362	Fractalkine | Neurology	0.12509	0.0281732	0.0225673	2.97345e-08	Restless_Legs_Syndrome	0.00796817	0.0475796	0.867	480982	30.7246
rs8052631	A	G	16	57133318	Fractalkine | Neurology	-0.150871	0.951092	0.017548	8.13767e-18	Restless_Legs_Syndrome	0.0502412	0.0361851	0.165	480982	73.919
rs2849900	C	T	21	17563801	Coxsackievirus and adenovirus receptor | Inflammation	-0.123515	0.668064	0.00784562	7.6454e-56	Restless_Legs_Syndrome	-0.0158733	0.0166703	0.341	480982	247.848
rs9978504	C	T	21	17444740	Coxsackievirus and adenovirus receptor | Inflammation	-0.0423696	0.526243	0.0073969	1.01606e-08	Restless_Legs_Syndrome	0.018164	0.0155577	0.243	480982	32.8102
rs114862057	T	C	4	74102925	Growth-regulated alpha protein | Inflammation	0.35349	0.0196434	0.0273692	3.67451e-38	Restless_Legs_Syndrome	0.0516432	0.057009	0.365	480982	166.813
rs115214168	T	C	4	73832401	Growth-regulated alpha protein | Inflammation	0.92692	0.0290704	0.0232045	1e-200	Restless_Legs_Syndrome	0.0506931	0.0484075	0.295	480982	1595.66
rs147508818	A	G	4	74172705	Growth-regulated alpha protein | Inflammation	0.263018	0.0128115	0.0359971	2.73905e-13	Restless_Legs_Syndrome	-0.0151136	0.0743881	0.839	480982	53.387
rs148746966	G	A	4	74169654	Growth-regulated alpha protein | Inflammation	0.314137	0.0234441	0.0252705	1.77419e-35	Restless_Legs_Syndrome	-0.0232686	0.056601	0.681	480982	154.529
rs5859400	T	C	4	73862148	Growth-regulated alpha protein | Inflammation	0.360102	0.0316259	0.0237419	5.81433e-52	Restless_Legs_Syndrome	-0.0470916	0.050283	0.349	480982	230.049
rs61710848	C	A	4	73848114	Growth-regulated alpha protein | Inflammation	0.503442	0.0211616	0.026733	4.11055e-79	Restless_Legs_Syndrome	0.0497421	0.0522396	0.341	480982	354.653
rs74451052	G	A	4	73720891	Growth-regulated alpha protein | Inflammation	-0.250231	0.0699885	0.0154051	2.48714e-59	Restless_Legs_Syndrome	-0.0242927	0.0283794	0.392	480982	263.848
rs77675911	A	G	4	73893146	Growth-regulated alpha protein | Inflammation	-0.158492	0.0207321	0.026659	2.76185e-09	Restless_Legs_Syndrome	-0.0253178	0.0533342	0.635	480982	35.3449
rs143799975	G	A	4	75885862	C-X-C motif chemokine 10 | Inflammation	0.328441	0.0114836	0.0336655	1.7382e-22	Restless_Legs_Syndrome	0.18648	0.0661707	0.00483	480982	95.1798
rs369112747	A	C	4	76027659	C-X-C motif chemokine 10 | Inflammation	0.0682039	0.472521	0.00742208	3.95276e-20	Restless_Legs_Syndrome	0.0168571	0.0166387	0.311	480982	84.4437
rs11727191	T	C	4	76501947	C-X-C motif chemokine 11 | Neurology	-0.275201	0.0208755	0.026116	5.79429e-26	Restless_Legs_Syndrome	0.0834216	0.0558126	0.135	480982	111.042
rs35170645	G	A	4	76043803	C-X-C motif chemokine 11 | Neurology	-0.224373	0.513606	0.00748791	2.83139e-197	Restless_Legs_Syndrome	0.0191828	0.0159466	0.229	480982	897.883
rs11239028	T	C	10	44387717	Stromal cell-derived factor 1 | Inflammation	0.195376	0.338507	0.00810884	2.8774e-128	Restless_Legs_Syndrome	-0.002002	0.014609	0.891	480982	580.53
rs117874844	T	C	10	44630270	Stromal cell-derived factor 1 | Inflammation	0.156039	0.0285183	0.0230284	1.23595e-11	Restless_Legs_Syndrome	-0.0202027	0.0456377	0.658	480982	45.9133
rs72790881	A	C	10	44431213	Stromal cell-derived factor 1 | Inflammation	0.181506	0.026145	0.0241119	5.16535e-14	Restless_Legs_Syndrome	0.0497421	0.0500193	0.32	480982	56.6655
rs2053526	G	A	4	77504875	C-X-C motif chemokine 13 | Neurology	-0.054512	0.397441	0.00770465	1.49211e-12	Restless_Legs_Syndrome	0.00796817	0.0134648	0.554	480982	50.0586
rs60002745	G	A	5	135694135	C-X-C motif chemokine 14 | Inflammation	0.0571575	0.235877	0.00836839	8.48203e-12	Restless_Legs_Syndrome	0.00598207	0.0174001	0.731	480982	46.6512
rs9890937	A	G	17	4757213	C-X-C motif chemokine 16 | Cardiometabolic	0.0997583	0.630072	0.00755928	9.15588e-40	Restless_Legs_Syndrome	-0.0009995	0.0221449	0.964	480982	174.156
rs11668599	G	A	19	42450984	C-X-C motif chemokine 17 | Inflammation	0.117925	0.0780617	0.0123771	1.60768e-21	Restless_Legs_Syndrome	0.00299551	0.0284006	0.916	480982	90.7766
rs2367549	G	A	4	74222023	C-X-C motif chemokine 5 | Cardiometabolic	-0.0968351	0.06456	0.0159188	1.17899e-09	Restless_Legs_Syndrome	-0.0110609	0.032173	0.731	480982	37.0037
rs560601467	G	T	4	74445503	C-X-C motif chemokine 5 | Cardiometabolic	0.252385	0.0119478	0.0345591	2.81449e-13	Restless_Legs_Syndrome	-0.0140989	0.0702787	0.841	480982	53.3338
rs56078309	A	G	4	73870463	C-X-C motif chemokine 5 | Cardiometabolic	0.494705	0.0948587	0.0125779	1e-200	Restless_Legs_Syndrome	0.0168571	0.0245894	0.493	480982	1546.95
rs10031141	G	A	4	73728326	C-X-C motif chemokine 6 | Inflammation	0.46201	0.405177	0.00780562	1e-200	Restless_Legs_Syndrome	-0.00803217	0.0167225	0.631	480982	3503.39
rs1534450	C	A	4	73149092	C-X-C motif chemokine 6 | Inflammation	0.0643539	0.427694	0.00759633	2.41824e-17	Restless_Legs_Syndrome	-0.0110609	0.0152068	0.467	480982	71.7699
rs57952055	A	G	4	74405639	C-X-C motif chemokine 6 | Inflammation	0.0661034	0.234161	0.00883852	7.48859e-14	Restless_Legs_Syndrome	-0.00702461	0.0193798	0.717	480982	55.9356
rs13138765	C	T	4	73746303	Interleukin-8 | Cardiometabolic	-0.0538504	0.559255	0.00745207	4.96592e-13	Restless_Legs_Syndrome	0.00400802	0.0171297	0.815	480982	52.2185
rs79656070	T	C	4	73725611	Interleukin-8 | Cardiometabolic	-0.172524	0.0541113	0.0167324	6.29796e-25	Restless_Legs_Syndrome	0.00598207	0.035186	0.865	480982	106.312
rs11730284	A	C	4	73751937	Interleukin-8 | Inflammation	-0.0532458	0.558668	0.00750995	1.34091e-12	Restless_Legs_Syndrome	0.0010005	0.0142434	0.944	480982	50.2686
rs74468557	A	G	4	73725686	Interleukin-8 | Inflammation	-0.173298	0.0543506	0.016843	7.89769e-25	Restless_Legs_Syndrome	0.00598207	0.0354511	0.866	480982	105.864
rs13138765	C	T	4	73746303	Interleukin-8 | Neurology	-0.0540719	0.558904	0.00752126	6.51628e-13	Restless_Legs_Syndrome	0.00400802	0.0171297	0.815	480982	51.6847
rs80154360	G	A	4	73725360	Interleukin-8 | Neurology	-0.174002	0.054596	0.016762	3.03389e-25	Restless_Legs_Syndrome	0.00399202	0.0341714	0.907	480982	107.76
rs11730284	A	C	4	73751937	Interleukin-8 | Oncology	-0.0539653	0.559206	0.00741233	3.3266e-13	Restless_Legs_Syndrome	0.0010005	0.0142434	0.944	480982	53.0053
rs74468557	A	G	4	73725686	Interleukin-8 | Oncology	-0.180273	0.0543904	0.0166288	2.2009e-27	Restless_Legs_Syndrome	0.00598207	0.0354511	0.866	480982	117.528
rs13118503	T	C	4	75939317	C-X-C motif chemokine 9 | Inflammation	-0.149477	0.241048	0.00804664	4.98999e-77	Restless_Legs_Syndrome	-0.0010005	0.0132922	0.94	480982	345.08
rs10839812	C	T	11	7564304	NADH-cytochrome b5 reductase 2 | Oncology_II	-0.141229	0.471907	0.00756018	7.11869e-78	Restless_Legs_Syndrome	-0.0109399	0.016372	0.504	480982	348.966
rs1491823	G	T	11	6926908	NADH-cytochrome b5 reductase 2 | Oncology_II	0.110514	0.336638	0.00795508	7.0518e-44	Restless_Legs_Syndrome	0.0188218	0.0159167	0.237	480982	192.995
rs5789515	T	G	11	7417168	NADH-cytochrome b5 reductase 2 | Oncology_II	0.0444692	0.394674	0.00788532	1.70553e-08	Restless_Legs_Syndrome	-0.00702461	0.0168634	0.677	480982	31.8039
rs114048005	T	C	4	5032894	Cytokine-like protein 1 | Cardiometabolic_II	0.514116	0.0181278	0.0285805	2.40326e-72	Restless_Legs_Syndrome	-0.0534008	0.0601939	0.375	480982	323.581
rs114280118	C	T	4	4999244	Cytokine-like protein 1 | Cardiometabolic_II	0.541287	0.010741	0.0356748	5.3555e-52	Restless_Legs_Syndrome	-0.0672087	0.0796871	0.399	480982	230.214
rs114743484	G	A	4	5086873	Cytokine-like protein 1 | Cardiometabolic_II	0.189289	0.0153101	0.0307973	7.93213e-10	Restless_Legs_Syndrome	-0.0758017	0.0616679	0.219	480982	37.7768
rs11722554	A	G	4	5015156	Cytokine-like protein 1 | Cardiometabolic_II	-1.31722	0.0379377	0.0188905	1e-200	Restless_Legs_Syndrome	0.0695261	0.044355	0.117	480982	4862.17
rs140416734	T	C	4	4995440	Cytokine-like protein 1 | Cardiometabolic_II	0.268805	0.0248188	0.0235834	4.27464e-30	Restless_Legs_Syndrome	0.00498754	0.0509376	0.922	480982	129.916
rs147070150	C	A	4	4994266	Cytokine-like protein 1 | Cardiometabolic_II	0.408269	0.0114353	0.0357874	3.80627e-30	Restless_Legs_Syndrome	-0.0387408	0.0705652	0.583	480982	130.147
rs34727841	A	G	4	4784874	Cytokine-like protein 1 | Cardiometabolic_II	-0.0590602	0.33558	0.00768992	1.58818e-14	Restless_Legs_Syndrome	0.0168571	0.0173768	0.332	480982	58.9856
rs11711536	T	C	3	49353807	Dystroglycan | Inflammation	0.0595172	0.304806	0.00816607	3.13762e-13	Restless_Legs_Syndrome	0.00498754	0.0174487	0.775	480982	53.1201
rs1380841	C	T	15	63969713	Death-associated protein kinase 2 | Inflammation_II	0.321141	0.397335	0.0077976	1e-200	Restless_Legs_Syndrome	0.0139029	0.0163451	0.395	480982	1696.17
rs138881558	A	G	15	64429519	Death-associated protein kinase 2 | Inflammation_II	-0.150993	0.0246225	0.024957	1.4472e-09	Restless_Legs_Syndrome	0.0109399	0.0377552	0.772	480982	36.604
rs512127	G	T	15	64513956	Death-associated protein kinase 2 | Inflammation_II	0.158026	0.981834	0.0285984	3.28163e-08	Restless_Legs_Syndrome	-0.0468836	0.055236	0.396	480982	30.5333
rs71394560	T	C	15	64474455	Death-associated protein kinase 2 | Inflammation_II	-0.17623	0.0244362	0.0247523	1.08118e-12	Restless_Legs_Syndrome	0.0207825	0.0537474	0.699	480982	50.6907
rs72748948	T	C	15	63380726	Death-associated protein kinase 2 | Inflammation_II	-0.105173	0.0781155	0.0145212	4.39643e-13	Restless_Legs_Syndrome	-0.100926	0.0298802	0.000731	480982	52.457
rs75205705	T	C	15	63183740	Death-associated protein kinase 2 | Inflammation_II	0.150846	0.0269107	0.0238229	2.42064e-10	Restless_Legs_Syndrome	0.0207825	0.0514051	0.686	480982	40.0939
rs7688733	G	A	4	99831495	Dual adapter for phosphotyrosine and 3-phosphotyrosine and 3-phosphoinositide | Inflammation	-0.0998252	0.477704	0.00754748	6.18728e-40	Restless_Legs_Syndrome	-0.0168571	0.014997	0.261	480982	174.935
rs2304371	A	G	2	135803987	Aspartate--tRNA ligase, cytoplasmic | Neurology	-0.0889138	0.874172	0.0113316	4.27661e-15	Restless_Legs_Syndrome	-0.00796817	0.0187585	0.671	480982	61.5681
rs10821537	G	A	9	133621702	Dopamine beta-hydroxylase | Inflammation_II	-0.332258	0.637049	0.00848222	1e-200	Restless_Legs_Syndrome	0.0202027	0.0181627	0.266	480982	1534.38
rs148652520	T	C	9	133818095	Dopamine beta-hydroxylase | Inflammation_II	0.257539	0.065309	0.0163601	7.80369e-56	Restless_Legs_Syndrome	0.0295588	0.0341692	0.387	480982	247.807
rs2027963	G	T	9	133719074	Dopamine beta-hydroxylase | Inflammation_II	0.212741	0.587787	0.0076919	2.24905e-168	Restless_Legs_Syndrome	0.0100503	0.0151471	0.507	480982	764.954
rs2519144	A	G	9	133646805	Dopamine beta-hydroxylase | Inflammation_II	-0.363355	0.397531	0.00785921	1e-200	Restless_Legs_Syndrome	-0.0202027	0.0164001	0.218	480982	2137.49
rs62574238	A	G	9	133574956	Dopamine beta-hydroxylase | Inflammation_II	0.157425	0.138978	0.0119822	1.98838e-39	Restless_Legs_Syndrome	0.0158733	0.0229946	0.49	480982	172.613
rs647564	C	A	9	133747118	Dopamine beta-hydroxylase | Inflammation_II	-0.132711	0.723213	0.00845389	1.55489e-55	Restless_Legs_Syndrome	0.0222456	0.0176293	0.207	480982	246.434
rs116099306	A	G	2	119507836	Acyl-CoA-binding protein | Neurology	-0.187786	0.0244423	0.024648	2.56212e-14	Restless_Legs_Syndrome	0.00598207	0.0567163	0.916	480982	58.0448
rs141459998	G	A	2	119481960	Acyl-CoA-binding protein | Neurology	0.244632	0.0239774	0.0259191	3.78879e-21	Restless_Legs_Syndrome	-0.0512933	0.0561527	0.361	480982	89.0813
rs150656546	A	G	2	120196738	Acyl-CoA-binding protein | Neurology	-0.0904263	0.0713877	0.014677	7.22504e-10	Restless_Legs_Syndrome	0.00498754	0.0319628	0.876	480982	37.959
rs72833212	G	T	2	119378891	Acyl-CoA-binding protein | Neurology	-0.326142	0.20501	0.00941493	1e-200	Restless_Legs_Syndrome	0.0178399	0.0197758	0.367	480982	1199.99
rs2544809	C	T	5	177458498	Drebrin | Inflammation_II	-0.046919	0.565795	0.00759549	6.52424e-10	Restless_Legs_Syndrome	-0.00796817	0.016638	0.632	480982	38.158
rs7799945	G	A	7	44070203	Drebrin-like protein | Inflammation	0.057692	0.327059	0.0079418	3.74887e-13	Restless_Legs_Syndrome	0.00399202	0.0159197	0.802	480982	52.7708
rs73136073	G	A	3	98798841	Discoidin, CUB and LCCL domain-containing protein 2 | Oncology	0.119782	0.0379011	0.0190591	3.28367e-10	Restless_Legs_Syndrome	0.0468836	0.0422376	0.267	480982	39.4983
rs79795371	A	G	3	98944128	Discoidin, CUB and LCCL domain-containing protein 2 | Oncology	-0.506791	0.050498	0.0164561	1e-200	Restless_Legs_Syndrome	0.0217615	0.0271017	0.422	480982	948.427
rs16953485	T	G	18	51526320	Netrin receptor DCC | Neurology_II	0.050662	0.30678	0.00820606	6.6696e-10	Restless_Legs_Syndrome	0.0009995	0.0257189	0.969	480982	38.1149
rs9807459	A	G	18	51955366	Netrin receptor DCC | Neurology_II	0.246506	0.306941	0.00825123	4.14e-196	Restless_Legs_Syndrome	-0.0212236	0.0172289	0.218	480982	892.519
rs7954702	C	T	12	91137089	Decorin | Cardiometabolic	-0.0935049	0.0645558	0.0145174	1.18782e-10	Restless_Legs_Syndrome	-0.0212236	0.031762	0.504	480982	41.485
rs77117056	A	G	4	183034343	Deoxycytidylate deaminase | Inflammation_II	0.0527865	0.357479	0.00787017	1.98427e-11	Restless_Legs_Syndrome	0.0139029	0.0168028	0.408	480982	44.986
rs4482345	A	G	17	82195043	L-xylulose reductase | Oncology	0.0816175	0.400817	0.00722669	1.4067e-29	Restless_Legs_Syndrome	0.0129162	0.0158797	0.416	480982	127.552
rs11161622	C	T	1	85490908	Dimethylarginine dimethylaminohydrolase 1 | Oncology	0.0828288	0.366443	0.00786165	5.90745e-26	Restless_Legs_Syndrome	0.0158733	0.0155066	0.306	480982	111.003
rs1498374	T	C	1	85321651	Dimethylarginine dimethylaminohydrolase 1 | Oncology	-0.186237	0.206692	0.0092604	5.89794e-90	Restless_Legs_Syndrome	0.00796817	0.0206071	0.699	480982	404.457
rs117912838	T	C	7	50414236	Aromatic-L-amino-acid decarboxylase | Cardiometabolic	0.139301	0.0359089	0.0203525	7.67892e-12	Restless_Legs_Syndrome	0.0525925	0.0406737	0.196	480982	46.846
rs12113897	G	A	7	50409038	Aromatic-L-amino-acid decarboxylase | Cardiometabolic	-1.26411	0.0175793	0.0287194	1e-200	Restless_Legs_Syndrome	0.0237165	0.0467578	0.612	480982	1937.4
rs2167368	A	G	7	50553732	Aromatic-L-amino-acid decarboxylase | Cardiometabolic	-0.174504	0.0436976	0.0184916	3.83972e-21	Restless_Legs_Syndrome	0.0266419	0.038417	0.488	480982	89.0557
rs7791875	T	C	7	50503190	Aromatic-L-amino-acid decarboxylase | Cardiometabolic	0.232072	0.093878	0.0129773	1.60214e-71	Restless_Legs_Syndrome	-0.0212236	0.0268347	0.429	480982	319.799
rs41270291	A	G	1	15667756	Protein DDI1 homolog 2 | Inflammation_II	-0.264148	0.0112695	0.034661	2.51942e-14	Restless_Legs_Syndrome	0.0178399	0.0704169	0.8	480982	58.0781
rs1819786	A	C	6	31001527	Epithelial discoidin domain-containing receptor 1 | Neurology	0.135279	0.226984	0.00876877	1.07103e-53	Restless_Legs_Syndrome	-0.0253178	0.019318	0.19	480982	238.004
rs2255314	G	A	6	31054577	Epithelial discoidin domain-containing receptor 1 | Neurology	0.106015	0.112366	0.0116514	9.12011e-20	Restless_Legs_Syndrome	-0.0429075	0.0235875	0.0689	480982	82.7901
rs3094110	T	C	6	30831266	Epithelial discoidin domain-containing receptor 1 | Neurology	-0.298683	0.594831	0.00758748	1e-200	Restless_Legs_Syndrome	-0.00299551	0.0154229	0.846	480982	1549.62
rs1006771	T	G	22	23971817	D-dopachrome decarboxylase | Cardiometabolic_II	-0.20559	0.64503	0.00766121	1.25603e-158	Restless_Legs_Syndrome	0.0202027	0.0167584	0.228	480982	720.127
rs17004186	T	C	22	23919828	D-dopachrome decarboxylase | Cardiometabolic_II	-0.12895	0.0336795	0.020469	2.98112e-10	Restless_Legs_Syndrome	-0.0120726	0.0286988	0.674	480982	39.6871
rs1133071	G	A	9	32455676	Antiviral innate immune response receptor RIG-I | Oncology	0.28884	0.298761	0.00832598	1e-200	Restless_Legs_Syndrome	-0.00300451	0.0186478	0.872	480982	1203.49
rs77597613	G	A	9	32294452	Antiviral innate immune response receptor RIG-I | Oncology	-0.136591	0.0317714	0.0218547	4.10506e-10	Restless_Legs_Syndrome	0.0430595	0.0475334	0.365	480982	39.062
rs117462290	G	A	8	90155407	2,4-dienoyl-CoA reductase, mitochondrial | Inflammation	-0.163638	0.0260273	0.0236612	4.64943e-12	Restless_Legs_Syndrome	0.00498754	0.0478589	0.917	480982	47.8294
rs542474823	G	T	8	90085415	2,4-dienoyl-CoA reductase, mitochondrial | Inflammation	-0.220252	0.0105379	0.039056	1.70651e-08	Restless_Legs_Syndrome	-0.136966	0.0812132	0.0917	480982	31.8027
rs116236945	T	C	8	7019405	Neutrophil defensin 1 | Cardiometabolic	-0.274304	0.386479	0.00870698	1e-200	Restless_Legs_Syndrome	0.0295588	0.0205336	0.15	480982	992.497
rs13257472	A	C	8	7202053	Neutrophil defensin 1 | Cardiometabolic	-0.163206	0.0383396	0.0220848	1.46825e-13	Restless_Legs_Syndrome	-0.0888312	0.049875	0.0749	480982	54.6117
rs4332159	A	G	8	7025327	Neutrophil defensin 1 | Cardiometabolic	0.183659	0.939676	0.0160377	2.30462e-30	Restless_Legs_Syndrome	-0.0217615	0.0331083	0.511	480982	131.142
rs183772362	T	C	8	7385494	Beta-defensin 104 | Neurology_II	0.399541	0.0305778	0.0210443	2.24027e-80	Restless_Legs_Syndrome	-0.040822	0.0585946	0.486	480982	360.457
rs370953550	A	G	8	7298721	Beta-defensin 104 | Neurology_II	-0.154702	0.0762446	0.0161952	1.26794e-21	Restless_Legs_Syndrome	-0.0397809	0.0354655	0.262	480982	91.2471
rs117797877	T	C	8	8307070	Beta-defensin 4A | Oncology	0.232609	0.0242995	0.02599	3.55713e-19	Restless_Legs_Syndrome	-0.0232686	0.0494554	0.638	480982	80.1015
rs190536783	C	A	8	8255130	Beta-defensin 4A | Oncology	-0.231606	0.0186987	0.0275564	4.28549e-17	Restless_Legs_Syndrome	0.0227395	0.0646404	0.725	480982	70.6406
rs78566330	G	A	8	8527564	Beta-defensin 4A | Oncology	-0.17247	0.0286445	0.0224443	1.53745e-14	Restless_Legs_Syndrome	-0.0377019	0.051028	0.46	480982	59.0493
rs430899	C	A	22	18909017	Protein DGCR6 | Neurology_II	0.13142	0.627876	0.00800348	1.36867e-60	Restless_Legs_Syndrome	-0.0140989	0.020566	0.493	480982	269.628
rs9618419	T	G	22	18919892	Protein DGCR6 | Neurology_II	-0.0554049	0.17768	0.0101613	4.96558e-08	Restless_Legs_Syndrome	-0.00300451	0.0197357	0.879	480982	29.7302
rs146691898	G	A	14	24008733	Dehydrogenase/reductase SDR family member 4-like 2 | Neurology_II	-0.651476	0.0522648	0.0171713	1e-200	Restless_Legs_Syndrome	0.00995033	0.0371823	0.789	480982	1439.43
rs1885806	A	G	14	23965877	Dehydrogenase/reductase SDR family member 4-like 2 | Neurology_II	-0.298986	0.0368189	0.0202594	2.73905e-49	Restless_Legs_Syndrome	0.0158733	0.0411952	0.7	480982	217.795
rs189126740	A	G	14	24010055	Dehydrogenase/reductase SDR family member 4-like 2 | Neurology_II	0.215061	0.0248755	0.0264696	4.48023e-16	Restless_Legs_Syndrome	0.0372958	0.0512749	0.467	480982	66.0129
rs1159798	C	A	10	52652733	Dickkopf-related protein 1 | Neurology	0.100784	0.779577	0.00896489	2.53338e-29	Restless_Legs_Syndrome	-0.0139029	0.0178479	0.436	480982	126.384
rs7097068	G	T	10	52360120	Dickkopf-related protein 1 | Neurology	-0.102764	0.434695	0.0075648	4.94652e-42	Restless_Legs_Syndrome	0.0139029	0.0151568	0.359	480982	184.539
rs10734190	C	T	11	11980040	Dickkopf-related protein 3 | Cardiometabolic	0.274257	0.842512	0.00991132	1.55597e-168	Restless_Legs_Syndrome	0.0232686	0.0213157	0.275	480982	765.689
rs11022114	A	G	11	12017327	Dickkopf-related protein 3 | Cardiometabolic	0.372418	0.315324	0.00775873	1e-200	Restless_Legs_Syndrome	-0.00400802	0.00919746	0.663	480982	2303.99
rs546007665	G	A	8	41761373	Dickkopf-related protein 4 | Neurology	-0.181541	0.0205576	0.0304924	2.62241e-09	Restless_Legs_Syndrome	-0.018164	0.0706133	0.797	480982	35.4459
rs77203322	C	T	8	42289646	Dickkopf-related protein 4 | Neurology	-0.54982	0.0498367	0.0170318	1e-200	Restless_Legs_Syndrome	-0.018164	0.0351182	0.605	480982	1042.13
rs1175814	T	C	19	49234757	Dickkopf-like protein 1 | Oncology	0.429724	0.29292	0.00817621	1e-200	Restless_Legs_Syndrome	-0.002002	0.0153157	0.896	480982	2762.33
rs143005749	A	G	19	49485096	Dickkopf-like protein 1 | Oncology	-0.441521	0.0219451	0.0258941	3.43321e-65	Restless_Legs_Syndrome	0.0401818	0.0527251	0.446	480982	290.738
rs150032686	C	T	19	49278551	Dickkopf-like protein 1 | Oncology	-0.884458	0.0325081	0.0212703	1e-200	Restless_Legs_Syndrome	-0.0439519	0.0441968	0.32	480982	1729.05
rs183382087	G	T	19	49481871	Dickkopf-like protein 1 | Oncology	0.273411	0.0241731	0.0253433	3.90931e-27	Restless_Legs_Syndrome	0.0449734	0.0506944	0.375	480982	116.387
rs7247379	G	A	19	49209487	Dickkopf-like protein 1 | Oncology	0.47928	0.0212595	0.0269189	6.51178e-71	Restless_Legs_Syndrome	-0.0377019	0.0564222	0.504	480982	317.003
rs73066912	A	G	19	49356703	Dickkopf-like protein 1 | Oncology	-0.914274	0.0170715	0.0290715	1e-200	Restless_Legs_Syndrome	0.0582689	0.0556417	0.295	480982	989.049
rs75580952	A	G	19	49011432	Dickkopf-like protein 1 | Oncology	-0.119478	0.038902	0.0191354	4.27061e-10	Restless_Legs_Syndrome	0.0314987	0.0411502	0.444	480982	38.9853
rs117671229	T	C	14	100794694	Protein delta homolog 1 | Cardiometabolic	0.127159	0.0311822	0.0209372	1.25265e-09	Restless_Legs_Syndrome	-0.0576291	0.0449682	0.2	480982	36.8856
rs559550905	C	A	14	100569204	Protein delta homolog 1 | Cardiometabolic	-0.256602	0.0125916	0.0359122	8.98256e-13	Restless_Legs_Syndrome	-0.0242927	0.0621733	0.696	480982	51.0547
rs72698753	G	T	14	100783206	Protein delta homolog 1 | Cardiometabolic	0.243408	0.0169338	0.0302647	8.79427e-16	Restless_Legs_Syndrome	0.0178399	0.0647755	0.783	480982	64.684
rs8006440	C	T	14	100750068	Protein delta homolog 1 | Cardiometabolic	0.159844	0.956707	0.0179259	4.79402e-19	Restless_Legs_Syndrome	-0.0870947	0.039017	0.0256	480982	79.5116
rs8008285	C	T	14	100680177	Protein delta homolog 1 | Cardiometabolic	-0.424984	0.149624	0.01031	1e-200	Restless_Legs_Syndrome	-0.0171462	0.0214924	0.425	480982	1699.13
rs2747759	C	T	6	170284642	Delta-like protein 1 | Oncology	0.146596	0.942038	0.0159232	3.37132e-20	Restless_Legs_Syndrome	-0.0256677	0.0360122	0.476	480982	84.7586
rs78605788	A	G	6	170041664	Delta-like protein 1 | Oncology	-0.0909463	0.0704316	0.014488	3.44334e-10	Restless_Legs_Syndrome	0.00895974	0.0333189	0.788	480982	39.4052
rs9356631	G	A	6	170278382	Delta-like protein 1 | Oncology	0.15688	0.408903	0.00739947	9.24698e-100	Restless_Legs_Syndrome	-0.018164	0.01579	0.25	480982	449.504
rs9459966	A	G	6	170176953	Delta-like protein 1 | Oncology	-0.0606964	0.309301	0.00796103	2.45584e-14	Restless_Legs_Syndrome	0.00796817	0.0140636	0.571	480982	58.1283
rs11635166	T	C	15	78246557	DnaJ homolog subfamily A member 4 | Neurology_II	0.156735	0.178629	0.00949318	3.09457e-61	Restless_Legs_Syndrome	-0.0242927	0.0201078	0.227	480982	272.589
rs7183765	T	C	15	78309312	DnaJ homolog subfamily A member 4 | Neurology_II	0.0879226	0.219252	0.00878695	1.43384e-23	Restless_Legs_Syndrome	-0.00501254	0.016917	0.767	480982	100.121
rs11085896	C	A	19	14541074	DnaJ homolog subfamily B member 1 | Oncology	-0.0537297	0.605932	0.00761558	1.72306e-12	Restless_Legs_Syndrome	0.0130852	0.0155807	0.401	480982	49.7763
rs55797991	T	C	4	99850238	DnaJ homolog subfamily B member 14 | Oncology_II	-0.0691933	0.14108	0.0108786	2.01118e-10	Restless_Legs_Syndrome	-0.0449974	0.0230581	0.051	480982	40.4559
rs117701681	A	G	7	157255069	DnaJ homolog subfamily B member 6 | Inflammation_II	-0.112001	0.0427553	0.0189706	3.5492e-09	Restless_Legs_Syndrome	0.00399202	0.0461043	0.931	480982	34.8563
rs12668458	C	T	7	157352780	DnaJ homolog subfamily B member 6 | Inflammation_II	0.190996	0.458314	0.00775248	5.10505e-134	Restless_Legs_Syndrome	-0.00400802	0.0135869	0.768	480982	606.97
rs35176895	C	T	5	34930282	DnaJ homolog subfamily C member 21 | Neurology_II	-0.107348	0.441899	0.00754932	6.92309e-46	Restless_Legs_Syndrome	0.00498754	0.0166851	0.765	480982	202.196
rs7527768	G	A	1	65292353	Putative tyrosine-protein phosphatase auxilin | Cardiometabolic_II	0.0794664	0.584923	0.00759324	1.24537e-25	Restless_Legs_Syndrome	-0.00796817	0.0158878	0.616	480982	109.525
rs11891954	A	G	2	229606808	Delta and Notch-like epidermal growth factor-related receptor | Inflammation	0.0659431	0.612644	0.00765854	7.27947e-18	Restless_Legs_Syndrome	-0.00796817	0.017191	0.643	480982	74.139
rs12052464	G	T	2	229659588	Delta and Notch-like epidermal growth factor-related receptor | Inflammation	-0.128764	0.542646	0.00744122	4.37321e-67	Restless_Legs_Syndrome	0.0304592	0.0154177	0.0482	480982	299.434
rs17483170	T	C	2	229340317	Delta and Notch-like epidermal growth factor-related receptor | Inflammation	0.0837993	0.458198	0.00744384	2.12569e-29	Restless_Legs_Syndrome	-0.00702461	0.0162741	0.666	480982	126.732
rs35032874	G	T	2	229444644	Delta and Notch-like epidermal growth factor-related receptor | Inflammation	-0.147498	0.295833	0.00826679	3.32124e-71	Restless_Legs_Syndrome	-0.018164	0.0180401	0.314	480982	318.345
rs140241011	C	A	9	128105410	Dynamin-1 | Oncology_II	-0.150796	0.0265727	0.0243129	5.56481e-10	Restless_Legs_Syndrome	0.0266419	0.0498452	0.593	480982	38.4686
rs3003572	A	G	9	128209149	Dynamin-1 | Oncology_II	-0.267004	0.981283	0.0284331	5.96486e-21	Restless_Legs_Syndrome	-0.138021	0.0496843	0.00547	480982	88.1835
rs3003599	G	A	9	128216902	Dynamin-1 | Oncology_II	0.321361	0.802861	0.00947188	1e-200	Restless_Legs_Syndrome	-0.0009995	0.0274935	0.971	480982	1151.1
rs11190375	A	G	10	100037190	Dynamin-binding protein | Neurology	0.0451265	0.417122	0.00755724	2.35375e-09	Restless_Legs_Syndrome	0.0217615	0.0157845	0.168	480982	35.6563
rs192603052	C	T	10	100430581	Dynamin-binding protein | Neurology	-0.286857	0.0142704	0.0330175	3.68723e-18	Restless_Legs_Syndrome	-0.0273712	0.0644368	0.671	480982	75.4818
rs11539909	G	T	2	219386963	Aspartyl aminopeptidase | Neurology_II	-0.144797	0.0302632	0.021646	2.24233e-11	Restless_Legs_Syndrome	0.0506931	0.0463417	0.274	480982	44.747
rs115810157	A	G	6	42429731	2'-deoxynucleoside 5'-phosphate N-hydrolase 1 | Inflammation	-0.121875	0.0327938	0.0211087	7.75461e-09	Restless_Legs_Syndrome	0.0459289	0.0488385	0.347	480982	33.3354
rs6458326	T	C	6	43147935	2'-deoxynucleoside 5'-phosphate N-hydrolase 1 | Inflammation	0.0693301	0.353663	0.00774391	3.46418e-19	Restless_Legs_Syndrome	-0.00702461	0.0155284	0.651	480982	80.1536
rs77321231	T	C	6	43232465	2'-deoxynucleoside 5'-phosphate N-hydrolase 1 | Inflammation	-0.46033	0.104258	0.0120757	1e-200	Restless_Legs_Syndrome	0.0870947	0.02552	0.000643	480982	1453.16
rs67385415	C	T	8	21996222	Docking protein 2 | Cardiometabolic	0.0620101	0.445862	0.00754282	2.01697e-16	Restless_Legs_Syndrome	-0.0222456	0.0162875	0.172	480982	67.5861
rs112264279	A	G	16	89055961	Dipeptidase 1 | Neurology	-0.669584	0.0564917	0.0168109	1e-200	Restless_Legs_Syndrome	0.00895974	0.0307824	0.771	480982	1586.46
rs117204628	T	C	16	89966047	Dipeptidase 1 | Neurology	0.380212	0.032794	0.0211161	1.7559e-72	Restless_Legs_Syndrome	-0.0439519	0.0491301	0.371	480982	324.208
rs117976521	A	C	16	89221073	Dipeptidase 1 | Neurology	0.176058	0.0311576	0.0215991	3.60496e-16	Restless_Legs_Syndrome	0.00995033	0.0499174	0.842	480982	66.4416
rs180810406	T	C	16	89531456	Dipeptidase 1 | Neurology	0.390488	0.0121597	0.0365851	1.3555e-26	Restless_Legs_Syndrome	-0.188742	0.0749551	0.0118	480982	113.922
rs181829527	T	C	16	89782157	Dipeptidase 1 | Neurology	0.438317	0.0118419	0.0353129	2.23924e-35	Restless_Legs_Syndrome	-0.071496	0.0829967	0.389	480982	154.067
rs877579	C	T	16	88704213	Dipeptidase 1 | Neurology	-0.0875688	0.777513	0.00899783	2.19735e-22	Restless_Legs_Syndrome	0.0534008	0.0196624	0.00661	480982	94.716
rs140065869	C	T	16	67341010	Dipeptidase 2 | Oncology	0.304392	0.0102458	0.0393678	1.05877e-14	Restless_Legs_Syndrome	-0.11205	0.104585	0.284	480982	59.7839
rs145124960	T	C	16	67413348	Dipeptidase 2 | Oncology	-0.316055	0.0188667	0.0273158	5.81969e-31	Restless_Legs_Syndrome	0.0207825	0.0586328	0.723	480982	133.874
rs73594556	A	G	16	67891532	Dipeptidase 2 | Oncology	0.197946	0.113546	0.0116247	5.08276e-65	Restless_Legs_Syndrome	-0.00702461	0.0242429	0.772	480982	289.955
rs17044932	A	G	2	115732126	Inactive dipeptidyl peptidase 10 | Inflammation	0.14351	0.287203	0.00822695	3.82737e-68	Restless_Legs_Syndrome	0.0430595	0.0165842	0.00942	480982	304.289
rs17355498	T	G	2	115180348	Inactive dipeptidyl peptidase 10 | Inflammation	-0.261049	0.495596	0.00746081	1e-200	Restless_Legs_Syndrome	0.00598207	0.0136411	0.661	480982	1224.26
rs56754600	A	C	2	113674933	Inactive dipeptidyl peptidase 10 | Inflammation	0.0571379	0.488442	0.0074311	1.48286e-14	Restless_Legs_Syndrome	-0.026344	0.0168982	0.119	480982	59.1211
rs72963097	T	C	2	116285596	Inactive dipeptidyl peptidase 10 | Inflammation	-0.352348	0.0117795	0.0349098	5.92652e-24	Restless_Legs_Syndrome	-0.040822	0.0747524	0.585	480982	101.871
rs13015258	G	T	2	162074215	Dipeptidyl peptidase 4 | Cardiometabolic	-0.228501	0.621154	0.00750186	1e-200	Restless_Legs_Syndrome	-0.0256677	0.0161507	0.112	480982	927.766
rs75232675	C	T	2	162336608	Dipeptidyl peptidase 4 | Cardiometabolic	-0.213213	0.0186883	0.0279483	2.36865e-14	Restless_Legs_Syndrome	0.0944007	0.056095	0.0924	480982	58.1991
rs3110849	G	A	7	153518543	Dipeptidyl aminopeptidase-like protein 6 | Oncology	-0.058067	0.497661	0.00720684	7.80549e-16	Restless_Legs_Syndrome	0.00904074	0.0157924	0.567	480982	64.9186
rs3734960	C	T	7	154892443	Dipeptidyl aminopeptidase-like protein 6 | Oncology	0.260543	0.262145	0.00813913	1e-200	Restless_Legs_Syndrome	-0.0202027	0.0177857	0.256	480982	1024.71
rs113962430	A	G	9	136761867	Dipeptidyl peptidase 2 | Cardiometabolic	0.213091	0.0131961	0.0337853	2.84125e-10	Restless_Legs_Syndrome	0.0188218	0.0717246	0.793	480982	39.7809
rs144334202	A	G	9	137067808	Dipeptidyl peptidase 2 | Cardiometabolic	-0.469805	0.0449254	0.0180145	6.26614e-150	Restless_Legs_Syndrome	0.0372958	0.0433865	0.39	480982	680.128
rs17244432	A	G	9	136907210	Dipeptidyl peptidase 2 | Cardiometabolic	-1.03759	0.0105373	0.036483	6.42688e-178	Restless_Legs_Syndrome	0.0217615	0.0751018	0.772	480982	808.855
rs61740585	A	G	9	136755482	Dipeptidyl peptidase 2 | Cardiometabolic	-0.239205	0.01512	0.035484	1.57072e-11	Restless_Legs_Syndrome	0.0266419	0.0815833	0.744	480982	45.4439
rs192814714	C	T	1	168581398	Dermatopontin | Cardiometabolic	0.201372	0.013733	0.0302689	2.87674e-11	Restless_Legs_Syndrome	0.0324672	0.0672011	0.629	480982	44.2593
rs61807021	G	T	1	169407885	Dermatopontin | Cardiometabolic	-0.113748	0.0436638	0.0168916	1.65044e-11	Restless_Legs_Syndrome	-0.0191828	0.037503	0.609	480982	45.3467
rs7519490	G	A	1	168718776	Dermatopontin | Cardiometabolic	0.134104	0.0970848	0.0116799	1.6323e-30	Restless_Legs_Syndrome	0.0207825	0.0275114	0.45	480982	131.827
rs76893778	T	C	1	168972257	Dermatopontin | Cardiometabolic	-0.136175	0.0264007	0.0215127	2.45188e-10	Restless_Legs_Syndrome	-0.0242927	0.0441312	0.582	480982	40.0687
rs78637095	A	G	1	168735147	Dermatopontin | Cardiometabolic	0.378377	0.0354078	0.0186316	1.08618e-91	Restless_Legs_Syndrome	-0.0672087	0.0426421	0.115	480982	412.429
rs79145235	A	G	1	168961087	Dermatopontin | Cardiometabolic	-0.489877	0.0210179	0.0240513	3.21514e-92	Restless_Legs_Syndrome	-0.105361	0.0566916	0.0631	480982	414.856
rs72794684	G	A	2	31761476	Protein dpy-30 homolog | Oncology	0.132868	0.0484715	0.0175353	3.53183e-14	Restless_Legs_Syndrome	-0.0429075	0.0358223	0.231	480982	57.4135
rs6679089	A	G	1	11692083	Draxin | Neurology	-0.604676	0.0558693	0.0162181	1e-200	Restless_Legs_Syndrome	-0.0704225	0.0356461	0.0482	480982	1390.1
rs6703047	G	A	1	11753332	Draxin | Neurology	0.0713999	0.660809	0.00789544	1.5216e-19	Restless_Legs_Syndrome	0.00702461	0.0182306	0.7	480982	81.7791
rs747862	C	T	1	11673018	Draxin | Neurology	0.243342	0.226599	0.00885163	2.23357e-166	Restless_Legs_Syndrome	0.0516432	0.0186805	0.0057	480982	755.767
rs140570854	G	A	18	31033301	Desmocollin-2 | Neurology	0.179376	0.0232747	0.0251537	9.94947e-13	Restless_Legs_Syndrome	0.0129162	0.0504666	0.798	480982	50.854
rs4799305	A	G	18	31109181	Desmocollin-2 | Neurology	-0.341678	0.884259	0.0115251	3.78443e-193	Restless_Legs_Syndrome	-0.0353671	0.0242066	0.144	480982	878.91
rs62087274	C	A	18	31011576	Desmocollin-2 | Neurology	-0.230488	0.0525423	0.0166609	1.58818e-43	Restless_Legs_Syndrome	0.0148886	0.0372018	0.689	480982	191.381
rs13046030	T	C	21	40610683	Down syndrome cell adhesion molecule | Neurology_II	-0.0633684	0.234674	0.00875414	4.53106e-13	Restless_Legs_Syndrome	-0.0304592	0.0190585	0.11	480982	52.3985
rs412060	A	G	21	40075632	Down syndrome cell adhesion molecule | Neurology_II	0.142511	0.396603	0.00763484	9.39074e-78	Restless_Legs_Syndrome	0.00598207	0.0152573	0.695	480982	348.415
rs66901976	A	G	21	41093763	Down syndrome cell adhesion molecule | Neurology_II	-0.118811	0.23238	0.00882514	2.58821e-41	Restless_Legs_Syndrome	-0.00803217	0.0186083	0.666	480982	181.247
rs71318535	G	A	21	40705983	Down syndrome cell adhesion molecule | Neurology_II	-0.203686	0.0460682	0.0179203	6.15886e-30	Restless_Legs_Syndrome	0.00995033	0.0370026	0.788	480982	129.191
rs78111814	C	T	21	40688572	Down syndrome cell adhesion molecule | Neurology_II	0.949651	0.037975	0.0203602	1e-200	Restless_Legs_Syndrome	0.0629748	0.0383987	0.101	480982	2175.52
rs117411022	T	G	18	31690831	Desmoglein-2 | Neurology	-0.184347	0.0183068	0.027877	3.76877e-11	Restless_Legs_Syndrome	0.0459289	0.0553905	0.407	480982	43.7301
rs147145691	T	C	18	31526091	Desmoglein-2 | Neurology	-0.304287	0.0190807	0.0270677	2.54449e-29	Restless_Legs_Syndrome	-0.0976128	0.0569451	0.0865	480982	126.376
rs2848680	G	A	18	31513354	Desmoglein-2 | Neurology	-0.218118	0.475905	0.00725299	1.09648e-198	Restless_Legs_Syndrome	0.0188218	0.0153456	0.22	480982	904.376
rs7234091	T	C	18	31439866	Desmoglein-3 | Oncology	-0.307589	0.180916	0.00907491	1e-200	Restless_Legs_Syndrome	-0.0672087	0.0203305	0.000947	480982	1148.83
rs75777320	A	G	18	31391521	Desmoglein-3 | Oncology	0.104912	0.0459563	0.0169072	5.46449e-10	Restless_Legs_Syndrome	0.0363319	0.0409537	0.375	480982	38.5041
rs12960081	G	A	18	31413220	Desmoglein-4 | Oncology	0.0466608	0.484219	0.00732435	1.88244e-10	Restless_Legs_Syndrome	0.0109399	0.016803	0.515	480982	40.5851
rs6081238	A	G	20	18596568	D-aminoacyl-tRNA deacylase 1 | Inflammation_II	-0.165694	0.375977	0.007793	2.55859e-100	Restless_Legs_Syndrome	0.0119286	0.0163262	0.465	480982	452.068
rs6743988	C	T	2	25630520	Dystrobrevin beta | Oncology_II	-0.0425655	0.521936	0.00716658	2.85989e-09	Restless_Legs_Syndrome	-0.0266419	0.0158507	0.0928	480982	35.277
rs2277323	A	G	12	57615589	Probable E3 ubiquitin-protein ligase DTX3 | Oncology	-0.109285	0.248339	0.0080435	4.79954e-42	Restless_Legs_Syndrome	0.00299551	0.0169838	0.86	480982	184.6
rs140414018	C	T	2	241682649	Thymidylate kinase | Cardiometabolic_II	-0.105441	0.0433855	0.0186299	1.51604e-08	Restless_Legs_Syndrome	-0.00501254	0.031864	0.875	480982	32.033
rs28630677	T	C	2	241686546	Thymidylate kinase | Cardiometabolic_II	-0.138417	0.0420827	0.018518	7.73571e-14	Restless_Legs_Syndrome	-0.0010005	0.072569	0.989	480982	55.8715
rs6480771	C	T	10	75101922	Dual specificity protein phosphatase 13 isoform A | Oncology_II	-0.265281	0.410856	0.00763332	1e-200	Restless_Legs_Syndrome	0.0158733	0.0162952	0.33	480982	1207.77
rs4745762	A	C	10	75068565	Dual specificity phosphatase 29 | Neurology_II	-0.14018	0.3388	0.0080767	1.77256e-67	Restless_Legs_Syndrome	0.00697561	0.0152328	0.647	480982	301.234
rs114508013	A	G	6	31900988	Decapping and exoribonuclease protein | Neurology_II	-0.977407	0.0302927	0.0217555	1e-200	Restless_Legs_Syndrome	-0.0110609	0.047799	0.817	480982	2018.43
rs4713505	T	G	6	32137224	Decapping and exoribonuclease protein | Neurology_II	0.100277	0.262621	0.00852062	5.65458e-32	Restless_Legs_Syndrome	-0.00300451	0.0205929	0.884	480982	138.503
rs7739432	C	T	6	32230697	Decapping and exoribonuclease protein | Neurology_II	-0.0687827	0.572052	0.00757454	1.07795e-19	Restless_Legs_Syndrome	-0.002002	0.0128299	0.876	480982	82.4605
rs2022934	A	G	8	109555545	Receptor-binding cancer antigen expressed on SiSo cells | Neurology	-0.0685459	0.385736	0.00771683	6.5283e-19	Restless_Legs_Syndrome	0.00995033	0.0158059	0.529	480982	78.9015
rs111565354	G	T	19	4209427	Interleukin-27 | Oncology	-0.164568	0.0409639	0.0196596	5.71742e-17	Restless_Legs_Syndrome	0.001998	0.00357273	0.576	480982	70.0715
rs116936965	G	T	19	4419340	Interleukin-27 | Oncology	-0.197251	0.0224149	0.024039	2.29668e-16	Restless_Legs_Syndrome	0.0148886	0.0485296	0.759	480982	67.3295
rs3810367	G	T	19	4342850	Interleukin-27 | Oncology	-0.0409957	0.373661	0.00740363	3.0727e-08	Restless_Legs_Syndrome	0.0237165	0.0163943	0.148	480982	30.6611
rs694443	G	A	19	4230124	Interleukin-27 | Oncology	-0.347066	0.2215	0.00885558	1e-200	Restless_Legs_Syndrome	-0.0191828	0.0193696	0.322	480982	1536
rs147842943	C	T	1	21461833	Endothelin-converting enzyme 1 | Neurology	-0.230408	0.0249536	0.024278	2.30144e-21	Restless_Legs_Syndrome	-0.0140989	0.0534629	0.792	480982	90.0677
rs2282716	A	G	1	21241199	Endothelin-converting enzyme 1 | Neurology	0.100454	0.0596624	0.0161961	5.56276e-10	Restless_Legs_Syndrome	0.0806579	0.0325453	0.0132	480982	38.4692
rs112119461	G	A	10	11911200	Enoyl-CoA hydratase domain-containing protein 3, mitochondrial | Cardiometabolic_II	-0.0885452	0.0974479	0.0127358	3.59005e-12	Restless_Legs_Syndrome	0.0217615	0.0269273	0.419	480982	48.3368
rs4255450	G	T	10	12201084	Enoyl-CoA hydratase domain-containing protein 3, mitochondrial | Cardiometabolic_II	0.12209	0.870348	0.0112435	1.81259e-27	Restless_Legs_Syndrome	-0.00399202	0.0224716	0.859	480982	117.912
rs61844892	T	C	10	11763153	Enoyl-CoA hydratase domain-containing protein 3, mitochondrial | Cardiometabolic_II	0.219654	0.252556	0.00861899	2.90402e-143	Restless_Legs_Syndrome	0.0119286	0.0185415	0.52	480982	649.48
rs72779875	G	A	10	11721401	Enoyl-CoA hydratase domain-containing protein 3, mitochondrial | Cardiometabolic_II	-0.710819	0.099936	0.0127533	1e-200	Restless_Legs_Syndrome	0.0139029	0.026512	0.6	480982	3106.51
rs1049951	A	G	10	133370622	Enoyl-CoA hydratase, mitochondrial | Cardiometabolic_II	-0.446925	0.943799	0.016567	2.76058e-160	Restless_Legs_Syndrome	0.0100503	0.0348422	0.773	480982	727.749
rs60995209	A	G	10	133249023	Enoyl-CoA hydratase, mitochondrial | Cardiometabolic_II	-0.0680246	0.111398	0.0122072	2.51108e-08	Restless_Legs_Syndrome	-0.00501254	0.00905797	0.58	480982	31.0527
rs660560	G	A	6	4125707	Enoyl-CoA delta isomerase 2 | Cardiometabolic_II	-0.278466	0.325246	0.00826241	1e-200	Restless_Legs_Syndrome	0.0237165	0.01696	0.162	480982	1135.88
rs853401	A	G	6	4054515	Enoyl-CoA delta isomerase 2 | Cardiometabolic_II	0.0828018	0.848873	0.0107743	1.52827e-14	Restless_Legs_Syndrome	0.00300451	0.0241524	0.901	480982	59.0611
rs12039882	G	A	1	150396737	Extracellular matrix protein 1 | Inflammation_II	-0.429235	0.0253086	0.0244879	8.69561e-69	Restless_Legs_Syndrome	-0.002002	0.0420201	0.962	480982	307.247
rs12121923	C	T	1	150241879	Extracellular matrix protein 1 | Inflammation_II	0.30233	0.410159	0.00785139	1e-200	Restless_Legs_Syndrome	0.0129162	0.0158797	0.416	480982	1482.75
rs151277197	A	G	1	149762954	Extracellular matrix protein 1 | Inflammation_II	-0.220921	0.0149204	0.0318687	4.14286e-12	Restless_Legs_Syndrome	-0.102033	0.0705312	0.148	480982	48.0557
rs28485915	C	T	1	150384456	Extracellular matrix protein 1 | Inflammation_II	0.202708	0.243254	0.00976902	1.22264e-95	Restless_Legs_Syndrome	0.0468836	0.0253222	0.0641	480982	430.566
rs61807556	A	G	1	149983321	Extracellular matrix protein 1 | Inflammation_II	-0.190337	0.023909	0.0251072	3.43005e-14	Restless_Legs_Syndrome	0.0544882	0.0541167	0.314	480982	57.4711
rs114131032	T	C	2	108948866	Tumor necrosis factor receptor superfamily member EDAR | Inflammation	1.4251	0.0140793	0.0312688	1e-200	Restless_Legs_Syndrome	-0.0576291	0.0756188	0.446	480982	2077.15
rs11898585	T	C	2	109422977	Tumor necrosis factor receptor superfamily member EDAR | Inflammation	-0.0477933	0.497585	0.00750045	1.86509e-10	Restless_Legs_Syndrome	0.0109399	0.0160321	0.495	480982	40.6031
rs260598	G	A	2	108976853	Tumor necrosis factor receptor superfamily member EDAR | Inflammation	-0.363915	0.246389	0.00858259	1e-200	Restless_Legs_Syndrome	-0.0232686	0.0177545	0.19	480982	1797.89
rs3827905	A	G	14	20770159	Epididymal secretory protein E3-beta | Oncology_II	-0.160371	0.668481	0.00526753	1e-200	Restless_Legs_Syndrome	-0.001998	0.0180788	0.912	480982	926.91
rs10870140	C	T	9	136901967	Endothelial differentiation-related factor 1 | Neurology_II	-0.0473979	0.734804	0.00861986	3.82622e-08	Restless_Legs_Syndrome	-0.0168571	0.0175575	0.337	480982	30.2355
rs10073440	G	A	5	84366827	EGF-like repeat and discoidin I-like domain-containing protein 3 | Cardiometabolic	0.0409909	0.486071	0.00748608	4.35993e-08	Restless_Legs_Syndrome	-0.0168571	0.0159312	0.29	480982	29.9824
rs2301079	A	G	5	84023794	EGF-like repeat and discoidin I-like domain-containing protein 3 | Cardiometabolic	-0.0973885	0.245147	0.00872279	6.06038e-29	Restless_Legs_Syndrome	-0.0010005	0.0153407	0.948	480982	124.654
rs5370	T	G	6	12296022	Endothelin-1 | Cardiometabolic_II	0.271847	0.220159	0.00905546	5.34564e-198	Restless_Legs_Syndrome	0.0295588	0.0190116	0.12	480982	901.214
rs571803515	C	A	6	12514026	Endothelin-1 | Cardiometabolic_II	-0.107129	0.0852709	0.0152887	2.43445e-12	Restless_Legs_Syndrome	-0.00702461	0.0364069	0.847	480982	49.099
rs76259907	T	G	6	12530603	Endothelin-1 | Cardiometabolic_II	0.0963094	0.0484384	0.0174034	3.13091e-08	Restless_Legs_Syndrome	-0.0449974	0.0391163	0.25	480982	30.6245
rs3737729	C	T	1	46716811	EF-hand calcium-binding domain-containing protein 14 | Oncology_II	-0.0849954	0.507281	0.00733981	5.20116e-31	Restless_Legs_Syndrome	-0.0148886	0.0155072	0.337	480982	134.098
rs113274794	C	T	1	245153883	Dynein regulatory complex protein 8 | Oncology_II	-0.165302	0.0330103	0.023982	5.47268e-12	Restless_Legs_Syndrome	-0.0747235	0.0471486	0.113	480982	47.51
rs12042050	G	A	1	244962197	Dynein regulatory complex protein 8 | Oncology_II	-0.349552	0.58865	0.00790505	1e-200	Restless_Legs_Syndrome	0.0110609	0.0158765	0.486	480982	1955.3
rs72775404	G	A	1	244955877	Dynein regulatory complex protein 8 | Oncology_II	0.0535282	0.319575	0.00826367	9.32395e-11	Restless_Legs_Syndrome	0.0207825	0.018567	0.263	480982	41.9584
rs3791679	G	A	2	55869757	EGF-containing fibulin-like extracellular matrix protein 1 | Cardiometabolic	0.226222	0.22632	0.00822244	1.23595e-166	Restless_Legs_Syndrome	-0.00501254	0.0182866	0.784	480982	756.952
rs4233964	C	T	2	55908362	EGF-containing fibulin-like extracellular matrix protein 1 | Cardiometabolic	-0.0767109	0.121627	0.0105272	3.17103e-13	Restless_Legs_Syndrome	-0.00400802	0.0250738	0.873	480982	53.0993
rs112021857	T	C	2	232220959	EF-hand domain-containing protein D1 | Neurology_II	0.161294	0.0280051	0.0217419	1.18413e-13	Restless_Legs_Syndrome	-0.0470916	0.0459085	0.305	480982	55.0353
rs115735486	G	A	2	232682929	EF-hand domain-containing protein D1 | Neurology_II	-0.171362	0.0144949	0.029959	1.06591e-08	Restless_Legs_Syndrome	0.00796817	0.0689517	0.908	480982	32.7171
rs146096867	T	C	2	232655869	EF-hand domain-containing protein D1 | Neurology_II	0.324893	0.0839956	0.0130347	3.97192e-137	Restless_Legs_Syndrome	-0.00904074	0.0272432	0.74	480982	621.267
rs4524114	A	C	2	232623867	EF-hand domain-containing protein D1 | Neurology_II	0.309782	0.0259786	0.0223899	1.54989e-43	Restless_Legs_Syndrome	-0.0222456	0.0434908	0.609	480982	191.429
rs116169190	T	C	1	155546144	Ephrin-A1 | Neurology	0.135467	0.0262557	0.0246717	4.00129e-08	Restless_Legs_Syndrome	0.0629748	0.0490303	0.199	480982	30.1487
rs7365544	A	C	1	155096272	Ephrin-A1 | Neurology	-0.306574	0.510055	0.00750496	1e-200	Restless_Legs_Syndrome	0.0273712	0.0156242	0.0798	480982	1668.68
rs3796948	A	G	4	109933275	Pro-epidermal growth factor | Inflammation	0.13389	0.40248	0.00773768	4.4157e-67	Restless_Legs_Syndrome	0.0119286	0.0145403	0.412	480982	299.416
rs74557797	T	G	9	136656051	Epidermal growth factor-like protein 7 | Oncology	-0.285354	0.0933746	0.0135196	6.90399e-99	Restless_Legs_Syndrome	-0.002002	0.025738	0.938	480982	445.492
rs113829379	T	C	5	38112100	Pikachurin | Oncology_II	-0.189182	0.0203426	0.0265071	9.53674e-13	Restless_Legs_Syndrome	-0.0222456	0.0532284	0.676	480982	50.9372
rs116150317	C	T	5	38372748	Pikachurin | Oncology_II	0.502268	0.0277402	0.0236809	7.74462e-100	Restless_Legs_Syndrome	-0.00702461	0.0446544	0.875	480982	449.857
rs138014959	A	G	5	38336359	Pikachurin | Oncology_II	0.190851	0.0326216	0.0237304	8.80643e-16	Restless_Legs_Syndrome	0.00399202	0.0474839	0.933	480982	64.6813
rs148148482	A	G	5	38510365	Pikachurin | Oncology_II	0.380235	0.0190856	0.0278881	2.50323e-42	Restless_Legs_Syndrome	-0.071496	0.0667328	0.284	480982	185.894
rs16903957	C	T	5	38370154	Pikachurin | Oncology_II	-0.295214	0.0483938	0.0174272	2.28613e-64	Restless_Legs_Syndrome	-0.00300451	0.0215269	0.889	480982	286.958
rs75602510	A	G	5	38359403	Pikachurin | Oncology_II	0.154063	0.0285717	0.0235142	5.68068e-11	Restless_Legs_Syndrome	0.0295588	0.0454002	0.515	480982	42.9276
rs10081281	T	C	7	55169103	Epidermal growth factor receptor | Cardiometabolic	0.170753	0.453397	0.0073063	8.51138e-121	Restless_Legs_Syndrome	0.00796817	0.0164926	0.629	480982	546.187
rs11238333	T	C	7	54862777	Epidermal growth factor receptor | Cardiometabolic	-0.05973	0.328521	0.00777857	1.60583e-14	Restless_Legs_Syndrome	-0.00300451	0.0192545	0.876	480982	58.9638
rs7779644	G	A	7	55117608	Epidermal growth factor receptor | Cardiometabolic	-0.0688168	0.746894	0.00831991	1.32465e-16	Restless_Legs_Syndrome	0.0010005	0.0132922	0.94	480982	68.4151
rs77466488	G	A	1	231488623	Egl nine homolog 1 | Inflammation	0.337123	0.0355317	0.0198162	6.63743e-65	Restless_Legs_Syndrome	0.0487902	0.0389211	0.21	480982	289.425
rs56044100	G	A	2	62508571	EH domain-binding protein 1 | Cardiometabolic_II	-0.25971	0.88904	0.0117779	9.4189e-108	Restless_Legs_Syndrome	0.018164	0.0329975	0.582	480982	486.23
rs592039	A	G	2	31258101	EH domain-containing protein 3 | Cardiometabolic_II	-0.192828	0.708652	0.00851003	1.13763e-113	Restless_Legs_Syndrome	-0.00498754	0.0193893	0.797	480982	513.426
rs10187017	C	T	2	37159588	Interferon-induced, double-stranded RNA-activated protein kinase | Oncology_II	0.149572	0.472652	0.00750335	2.06348e-88	Restless_Legs_Syndrome	-0.0010005	0.00492438	0.839	480982	397.366
rs6706147	G	T	2	37712473	Interferon-induced, double-stranded RNA-activated protein kinase | Oncology_II	-0.05649	0.163071	0.0100635	1.98445e-08	Restless_Legs_Syndrome	0.00498754	0.0191006	0.794	480982	31.5098
rs6547787	G	T	2	88630218	Eukaryotic translation initiation factor 2-alpha kinase 3 | Cardiometabolic_II	-0.120734	0.340104	0.00797025	7.79471e-52	Restless_Legs_Syndrome	0.001998	0.0206714	0.923	480982	229.464
rs138711694	C	T	14	103346102	Eukaryotic translation initiation factor 5 | Cardiometabolic_II	-0.249859	0.0175777	0.0306619	3.67451e-16	Restless_Legs_Syndrome	0.0207825	0.0316939	0.512	480982	66.4036
rs35863927	C	T	1	23725444	Elongin-A | Oncology	0.0861558	0.596584	0.0075528	3.85212e-30	Restless_Legs_Syndrome	0.0304592	0.0164451	0.064	480982	130.123
rs10799316	A	G	1	225480329	Protein enabled homolog | Inflammation	0.124453	0.754669	0.00889668	1.82768e-44	Restless_Legs_Syndrome	0.00501254	0.016917	0.767	480982	195.684
rs11168167	T	C	12	47586609	Poly(U)-specific endoribonuclease | Oncology_II	0.274342	0.388255	0.00701673	1e-200	Restless_Legs_Syndrome	-0.0010005	0.00885097	0.91	480982	1528.67
rs79633195	C	T	12	47755137	Poly(U)-specific endoribonuclease | Oncology_II	-0.0823525	0.0982166	0.0114345	5.92925e-13	Restless_Legs_Syndrome	0.0246926	0.0273151	0.366	480982	51.8704
rs11794565	T	C	9	127838998	Endoglin | Cardiometabolic	0.259315	0.463358	0.00767873	1e-200	Restless_Legs_Syndrome	0.00895974	0.0153725	0.56	480982	1140.45
rs140537588	A	G	9	127998593	Endoglin | Cardiometabolic	-0.245387	0.0135233	0.0338245	4.02532e-13	Restless_Legs_Syndrome	-0.00400802	0.0665835	0.952	480982	52.6308
rs150302453	T	C	9	127889732	Endoglin | Cardiometabolic	-0.191433	0.0180597	0.0287793	2.89668e-11	Restless_Legs_Syndrome	-0.138113	0.0577096	0.0167	480982	44.2459
rs55848135	A	G	9	127549328	Endoglin | Cardiometabolic	-0.185394	0.0230656	0.0263513	1.98609e-12	Restless_Legs_Syndrome	0.0178399	0.0497684	0.72	480982	49.498
rs12831467	C	A	12	6886522	Gamma-enolase | Neurology	0.142655	0.273037	0.00838358	6.25029e-65	Restless_Legs_Syndrome	-0.0232686	0.018889	0.218	480982	289.544
rs2243090	C	T	17	4931922	Beta-enolase | Cardiometabolic_II	-0.0903813	0.670175	0.00760477	1.41971e-32	Restless_Legs_Syndrome	0.0140989	0.0158261	0.373	480982	141.249
rs639194	T	C	4	110529167	Glutamyl aminopeptidase | Cardiometabolic_II	-0.0516722	0.668082	0.00826168	3.98942e-10	Restless_Legs_Syndrome	0.002002	0.015025	0.894	480982	39.118
rs13267597	G	T	8	119641985	Ectonucleotide pyrophosphatase/phosphodiesterase family member 2 | Cardiometabolic	-0.262099	0.326896	0.00651984	1e-200	Restless_Legs_Syndrome	0.0198026	0.0166748	0.235	480982	1616.06
rs147210299	A	G	8	119994092	Ectonucleotide pyrophosphatase/phosphodiesterase family member 2 | Cardiometabolic	-0.152878	0.0317789	0.0178282	9.8992e-18	Restless_Legs_Syndrome	0.0334348	0.0462778	0.47	480982	73.5318
rs75134351	G	A	8	119216210	Ectonucleotide pyrophosphatase/phosphodiesterase family member 2 | Cardiometabolic	-0.195142	0.0216339	0.0207275	4.74679e-21	Restless_Legs_Syndrome	0.0295588	0.0566775	0.602	480982	88.6355
rs12194862	C	T	6	46095643	Ectonucleotide pyrophosphatase/phosphodiesterase family member 5 | Inflammation	-0.278508	0.0447032	0.0174579	2.71144e-57	Restless_Legs_Syndrome	-0.002002	0.0483913	0.967	480982	254.502
rs1530306	A	G	6	46328034	Ectonucleotide pyrophosphatase/phosphodiesterase family member 5 | Inflammation	-0.11298	0.10586	0.0117963	9.92887e-22	Restless_Legs_Syndrome	0.0363319	0.0259815	0.162	480982	91.73
rs17216798	A	G	6	46961431	Ectonucleotide pyrophosphatase/phosphodiesterase family member 5 | Inflammation	0.133977	0.0243146	0.0229322	5.14814e-09	Restless_Legs_Syndrome	0.0535408	0.0501817	0.286	480982	34.1326
rs28758862	T	C	6	45845031	Ectonucleotide pyrophosphatase/phosphodiesterase family member 5 | Inflammation	0.0752742	0.219494	0.00855049	1.32617e-18	Restless_Legs_Syndrome	-0.0191828	0.0193296	0.321	480982	77.5015
rs4530856	C	A	6	46217747	Ectonucleotide pyrophosphatase/phosphodiesterase family member 5 | Inflammation	0.158396	0.117747	0.0111697	1.20393e-45	Restless_Legs_Syndrome	0.0285875	0.0241751	0.237	480982	201.097
rs6906620	C	A	6	46062250	Ectonucleotide pyrophosphatase/phosphodiesterase family member 5 | Inflammation	-0.340853	0.737931	0.00841107	1e-200	Restless_Legs_Syndrome	0.0253178	0.0181914	0.164	480982	1642.22
rs6923031	T	C	6	46725673	Ectonucleotide pyrophosphatase/phosphodiesterase family member 5 | Inflammation	-0.08913	0.37795	0.00736522	1.03729e-33	Restless_Legs_Syndrome	0.0009995	0.00284123	0.725	480982	146.446
rs9472613	T	C	6	45906592	Ectonucleotide pyrophosphatase/phosphodiesterase family member 5 | Inflammation	-0.205926	0.00978851	0.0371406	2.94788e-08	Restless_Legs_Syndrome	-0.0222456	0.0778251	0.775	480982	30.7415
rs4458487	A	C	4	184102088	Glycerophosphocholine cholinephosphodiesterase ENPP6 | Cardiometabolic_II	-0.123235	0.140069	0.0104953	7.77499e-32	Restless_Legs_Syndrome	0.0178399	0.0228522	0.435	480982	137.873
rs56076126	T	C	4	184197639	Glycerophosphocholine cholinephosphodiesterase ENPP6 | Cardiometabolic_II	-0.170812	0.0221536	0.0246673	4.37019e-12	Restless_Legs_Syndrome	0.0676586	0.0531469	0.203	480982	47.9505
rs78293932	T	C	4	184217948	Glycerophosphocholine cholinephosphodiesterase ENPP6 | Cardiometabolic_II	0.952949	0.0239241	0.0236542	1e-200	Restless_Legs_Syndrome	-0.0130852	0.0513869	0.799	480982	1623.02
rs13342087	A	G	17	79736755	Ectonucleotide pyrophosphatase/phosphodiesterase family member 7 | Inflammation	0.540902	0.0212635	0.0271887	4.55198e-88	Restless_Legs_Syndrome	-0.0130852	0.0565469	0.817	480982	395.786
rs141415334	C	T	17	79817562	Ectonucleotide pyrophosphatase/phosphodiesterase family member 7 | Inflammation	0.500491	0.0169474	0.0309432	7.62957e-59	Restless_Legs_Syndrome	0.0925792	0.0671516	0.168	480982	261.615
rs144608051	A	G	17	79722451	Ectonucleotide pyrophosphatase/phosphodiesterase family member 7 | Inflammation	-0.37274	0.01051	0.0420157	7.21938e-19	Restless_Legs_Syndrome	-0.0618754	0.0820902	0.451	480982	78.7025
rs4889906	A	G	17	79683044	Ectonucleotide pyrophosphatase/phosphodiesterase family member 7 | Inflammation	0.39131	0.349311	0.00836656	1e-200	Restless_Legs_Syndrome	-0.0345914	0.0167921	0.0394	480982	2187.5
rs9897213	G	A	17	79782565	Ectonucleotide pyrophosphatase/phosphodiesterase family member 7 | Inflammation	0.201641	0.417656	0.00780278	2.97852e-147	Restless_Legs_Syndrome	-0.002002	0.0194457	0.918	480982	667.819
rs190018150	A	G	1	150635311	Alpha-endosulfine | Oncology_II	0.130954	0.0409685	0.0193415	1.28233e-11	Restless_Legs_Syndrome	0.0129162	0.0322734	0.689	480982	45.8413
rs145852956	A	G	9	136865846	Ectonucleoside triphosphate diphosphohydrolase 2 | Oncology	-0.421312	0.021094	0.0281359	1.08318e-50	Restless_Legs_Syndrome	0.001998	0.04086	0.961	480982	224.226
rs151282790	C	T	9	136708272	Ectonucleoside triphosphate diphosphohydrolase 2 | Oncology	-0.947782	0.0134004	0.0358434	4.47713e-154	Restless_Legs_Syndrome	-0.0672087	0.0684266	0.326	480982	699.195
rs75788475	T	C	9	136608751	Ectonucleoside triphosphate diphosphohydrolase 2 | Oncology	-0.299906	0.0237639	0.0250841	6.0381e-33	Restless_Legs_Syndrome	0.0639133	0.0523353	0.222	480982	142.946
rs11623965	C	T	14	73956956	Ectonucleoside triphosphate diphosphohydrolase 5 | Cardiometabolic	0.131702	0.424102	0.00767783	5.92107e-66	Restless_Legs_Syndrome	0.0139029	0.0151884	0.36	480982	294.244
rs28458356	A	G	14	73831862	Ectonucleoside triphosphate diphosphohydrolase 5 | Cardiometabolic	-0.511288	0.0942092	0.0130761	1e-200	Restless_Legs_Syndrome	0.00299551	0.0290958	0.918	480982	1528.88
rs45506395	A	G	20	25207088	Ectonucleoside triphosphate diphosphohydrolase 6 | Cardiometabolic	-0.328378	0.0157219	0.0306998	1.05803e-26	Restless_Legs_Syndrome	-0.0314907	0.0525493	0.549	480982	114.413
rs551789950	T	G	20	25553103	Ectonucleoside triphosphate diphosphohydrolase 6 | Cardiometabolic	-0.205831	0.612333	0.00926785	2.79898e-109	Restless_Legs_Syndrome	0.00598207	0.0259957	0.818	480982	493.246
rs73101426	C	A	20	24810987	Ectonucleoside triphosphate diphosphohydrolase 6 | Cardiometabolic	-0.847633	0.0512955	0.0176673	1e-200	Restless_Legs_Syndrome	0.0266419	0.0363011	0.463	480982	2301.84
rs11145904	C	A	9	136403494	Endosome-associated-trafficking regulator 1 | Cardiometabolic_II	-0.296759	0.172546	0.00996108	4.98884e-195	Restless_Legs_Syndrome	-0.0171462	0.0258414	0.507	480982	887.554
rs35873563	T	C	9	136429577	Endosome-associated-trafficking regulator 1 | Cardiometabolic_II	-0.133748	0.285281	0.00833112	5.36167e-58	Restless_Legs_Syndrome	-0.00904074	0.0176257	0.608	480982	257.732
rs62312545	G	A	4	74295177	Epigen | Oncology_II	-0.0562624	0.212541	0.00930679	1.49125e-09	Restless_Legs_Syndrome	-0.00300451	0.02007	0.881	480982	36.5457
rs75045569	G	T	7	143412115	Ephrin type-A receptor 1 | Inflammation	0.254349	0.182667	0.00908574	1.90546e-172	Restless_Legs_Syndrome	0.00399202	0.0191654	0.835	480982	783.681
rs76651111	A	C	7	143974340	Ephrin type-A receptor 1 | Inflammation	-0.128789	0.0230132	0.0234325	3.88141e-08	Restless_Legs_Syndrome	0.00498754	0.0467287	0.915	480982	30.2079
rs7789906	G	A	7	143457550	Ephrin type-A receptor 1 | Inflammation	0.0786766	0.386635	0.00726761	2.60256e-27	Restless_Legs_Syndrome	-0.00501254	0.0148089	0.735	480982	117.195
rs2064595	A	G	1	16086796	Ephrin type-A receptor 2 | Oncology	-0.0512085	0.279225	0.00819146	4.06659e-10	Restless_Legs_Syndrome	0.0158733	0.0139743	0.256	480982	39.0806
rs924204	G	A	1	16187431	Ephrin type-A receptor 2 | Oncology	-0.132954	0.59009	0.00739711	3.1232e-72	Restless_Legs_Syndrome	-0.0129162	0.0157779	0.413	480982	323.057
rs10932916	A	G	2	221525251	Ephrin type-A receptor 4 | Inflammation_II	0.139457	0.514138	0.00715646	1.4184e-84	Restless_Legs_Syndrome	0.0253178	0.0158415	0.11	480982	379.738
rs4085400	G	T	2	221913447	Ephrin type-A receptor 4 | Inflammation_II	-0.0495741	0.349899	0.00748951	3.61327e-11	Restless_Legs_Syndrome	-0.00400802	0.00856966	0.64	480982	43.813
rs314361	G	A	7	100815383	Ephrin type-B receptor 4 | Cardiometabolic	0.154367	0.520392	0.00727139	5.11682e-100	Restless_Legs_Syndrome	-0.0217615	0.0154137	0.158	480982	450.686
rs35061193	T	C	7	100580554	Ephrin type-B receptor 4 | Cardiometabolic	-0.0419569	0.477824	0.00731196	9.57304e-09	Restless_Legs_Syndrome	-0.0010005	0.022167	0.964	480982	32.926
rs6943031	A	G	7	142939774	Ephrin type-B receptor 6 | Neurology	0.258047	0.0185647	0.0278967	2.24337e-20	Restless_Legs_Syndrome	-0.0565704	0.0605296	0.35	480982	85.5642
rs4149252	T	G	8	27538594	Bifunctional epoxide hydrolase 2 [Includes: Cytosolic epoxide hydrolase 2 | Cardiometabolic	0.130798	0.15837	0.0105573	2.98401e-35	Restless_Legs_Syndrome	-0.026344	0.021432	0.219	480982	153.496
rs77128003	T	C	8	27472622	Bifunctional epoxide hydrolase 2 [Includes: Cytosolic epoxide hydrolase 2 | Cardiometabolic	0.1091	0.0630196	0.0162897	2.11982e-11	Restless_Legs_Syndrome	-0.0314907	0.0318631	0.323	480982	44.8563
rs2075672	G	A	7	100642673	Erythropoietin | Inflammation	0.077293	0.622694	0.00775969	2.26152e-23	Restless_Legs_Syndrome	0.00501254	0.0170679	0.769	480982	99.2183
rs111398158	T	C	8	143302174	Epiplakin | Cardiometabolic_II	-0.127058	0.0414926	0.0191333	3.12248e-11	Restless_Legs_Syndrome	-0.0130852	0.041066	0.75	480982	44.0985
rs150809228	T	C	8	144315747	Epiplakin | Cardiometabolic_II	0.212485	0.0210868	0.0279551	2.93968e-14	Restless_Legs_Syndrome	-0.139262	0.0587665	0.0178	480982	57.7743
rs188793208	T	C	8	144447886	Epiplakin | Cardiometabolic_II	0.273421	0.0188822	0.0293082	1.06709e-20	Restless_Legs_Syndrome	0.0953102	0.065071	0.143	480982	87.0333
rs4073594	G	A	8	143699350	Epiplakin | Cardiometabolic_II	-0.157086	0.67876	0.0084524	4.26973e-77	Restless_Legs_Syndrome	-0.0158733	0.0170196	0.351	480982	345.394
rs62522552	A	G	8	143927099	Epiplakin | Cardiometabolic_II	-0.220721	0.216064	0.00938621	2.83792e-122	Restless_Legs_Syndrome	-0.0130852	0.0207856	0.529	480982	552.977
rs73375129	G	A	8	143876108	Epiplakin | Cardiometabolic_II	-0.54389	0.136615	0.0110987	1e-200	Restless_Legs_Syndrome	0.0009995	0.0215459	0.963	480982	2401.47
rs112274918	A	G	17	40080786	Receptor tyrosine-protein kinase erbB-2 | Oncology	-0.239935	0.0338511	0.0198729	1.45881e-33	Restless_Legs_Syndrome	0.079735	0.0398859	0.0456	480982	145.769
rs138174833	G	A	17	39515551	Receptor tyrosine-protein kinase erbB-2 | Oncology	-0.112503	0.0331078	0.020339	3.17673e-08	Restless_Legs_Syndrome	0.0353671	0.0371429	0.341	480982	30.5963
rs3764354	T	C	17	39760570	Receptor tyrosine-protein kinase erbB-2 | Oncology	0.200177	0.146109	0.0100316	1.36395e-88	Restless_Legs_Syndrome	0.0459289	0.0216152	0.0336	480982	398.188
rs72823390	T	C	17	39267817	Receptor tyrosine-protein kinase erbB-2 | Oncology	0.16044	0.0265804	0.0225213	1.04906e-12	Restless_Legs_Syndrome	0.0478373	0.0507624	0.346	480982	50.7503
rs11171747	G	T	12	56124624	Receptor tyrosine-protein kinase erbB-3 | Inflammation	0.0643323	0.382305	0.00722115	5.15585e-19	Restless_Legs_Syndrome	-0.00300451	0.0137474	0.827	480982	79.368
rs143641272	T	C	12	56650026	Receptor tyrosine-protein kinase erbB-3 | Inflammation	0.1359	0.0298992	0.0207613	5.91562e-11	Restless_Legs_Syndrome	0.0620354	0.0427768	0.147	480982	42.8479
rs6735267	T	C	2	212539139	Receptor tyrosine-protein kinase erbB-4 | Oncology	0.21909	0.26881	0.00830685	2.68534e-153	Restless_Legs_Syndrome	-0.00501254	0.0187308	0.789	480982	695.621
rs149103835	C	T	4	74391285	Proepiregulin [Cleaved into: Epiregulin | Neurology	-0.192598	0.0353672	0.0210114	4.89215e-20	Restless_Legs_Syndrome	-0.076881	0.0490472	0.117	480982	84.0221
rs7814328	C	T	8	9018719	3'-5' exoribonuclease 1 | Oncology_II	-0.0710323	0.460807	0.00760663	9.79941e-21	Restless_Legs_Syndrome	-0.0516432	0.0157861	0.00107	480982	87.2021
rs11210710	T	G	1	42744270	Erythroid membrane-associated protein | Inflammation_II	-0.0906164	0.476148	0.00698466	1.72624e-38	Restless_Legs_Syndrome	0.0325232	0.0158678	0.0404	480982	168.315
rs1971298	T	C	17	64082248	Serine/threonine-protein kinase/endoribonuclease IRE1 | Oncology_II	0.134545	0.245934	0.00865874	1.90152e-54	Restless_Legs_Syndrome	0.0139029	0.0172032	0.419	480982	241.449
rs4743381	C	T	9	100055553	Endoplasmic reticulum resident protein 44 | Oncology	0.0469446	0.450583	0.00726408	1.02939e-10	Restless_Legs_Syndrome	0.0334348	0.0149374	0.0252	480982	41.7648
rs11219769	T	G	11	124750251	Endothelial cell-selective adhesion molecule | Cardiometabolic	-0.158676	0.256042	0.00849286	6.75305e-78	Restless_Legs_Syndrome	-0.00501254	0.0183738	0.785	480982	349.072
rs113468655	T	C	5	54876536	Endothelial cell-specific molecule 1 | Inflammation	0.100051	0.0501836	0.0172374	6.46368e-09	Restless_Legs_Syndrome	-0.036664	0.0365648	0.316	480982	33.6899
rs4242051	C	T	5	54902947	Endothelial cell-specific molecule 1 | Inflammation	0.191598	0.745698	0.00855867	5.34564e-111	Restless_Legs_Syndrome	-0.0256677	0.0183991	0.163	480982	501.152
rs2709865	C	T	7	158746881	Extended synaptotagmin-2 | Neurology_II	-0.2912	0.942167	0.0160667	2.0455e-73	Restless_Legs_Syndrome	-0.0592119	0.034718	0.0881	480982	328.495
rs7787029	A	G	7	158953910	Extended synaptotagmin-2 | Neurology_II	-0.0659939	0.580964	0.00776171	1.85567e-17	Restless_Legs_Syndrome	0.0397809	0.0164668	0.0157	480982	72.2924
rs11808092	A	C	1	92607671	Ecotropic viral integration site 5 protein homolog | Inflammation_II	-0.145176	0.255329	0.00863091	1.72822e-63	Restless_Legs_Syndrome	-0.00601807	0.0175048	0.731	480982	282.928
rs141333555	A	G	1	25678546	Exostosin-like 1 | Cardiometabolic_II	0.182645	0.0284502	0.0241065	3.54732e-14	Restless_Legs_Syndrome	0.0657877	0.0500842	0.189	480982	57.4047
rs41284323	A	G	1	26038199	Exostosin-like 1 | Cardiometabolic_II	-0.187369	0.103943	0.0127237	4.38935e-49	Restless_Legs_Syndrome	0.0217615	0.02505	0.385	480982	216.855
rs58286202	A	G	1	26013412	Exostosin-like 1 | Cardiometabolic_II	-0.305774	0.621173	0.00793588	1e-200	Restless_Legs_Syndrome	0.0100503	0.0162397	0.536	480982	1484.61
rs113090409	G	T	6	158998788	Ezrin | Neurology	0.0826799	0.105247	0.0128204	1.12517e-10	Restless_Legs_Syndrome	0.0139029	0.0275648	0.614	480982	41.5907
rs141217364	A	C	13	113162770	Coagulation factor X | Inflammation_II	-0.156719	0.166964	0.0101342	6.03115e-54	Restless_Legs_Syndrome	-0.0470916	0.0279829	0.0924	480982	239.147
rs550623234	T	C	4	186105453	Coagulation factor XI | Inflammation_II	0.199953	0.0195228	0.0254058	3.5359e-15	Restless_Legs_Syndrome	-0.0736465	0.0603054	0.222	480982	61.9427
rs56112616	A	G	4	186521618	Coagulation factor XI | Inflammation_II	-0.115944	0.0346642	0.0198317	5.02296e-09	Restless_Legs_Syndrome	0.0139029	0.0418947	0.74	480982	34.1804
rs60315407	C	T	1	161063015	Junctional adhesion molecule A | Neurology	0.0627253	0.291191	0.00834639	5.67937e-14	Restless_Legs_Syndrome	0.0109399	0.0166837	0.512	480982	56.4791
rs114895951	A	G	5	176721448	Coagulation factor XII | Inflammation_II	-0.31635	0.0235537	0.0253473	9.52577e-36	Restless_Legs_Syndrome	-0.0202027	0.055531	0.716	480982	155.766
rs145163130	T	C	5	177372516	Coagulation factor XII | Inflammation_II	0.41574	0.0152237	0.0322045	3.98658e-38	Restless_Legs_Syndrome	0.0953102	0.0616323	0.122	480982	166.652
rs182785697	G	A	5	176752615	Coagulation factor XII | Inflammation_II	0.188172	0.014986	0.0327721	9.36613e-09	Restless_Legs_Syndrome	-0.0335568	0.0696594	0.63	480982	32.9687
rs1966265	A	G	5	177089630	Coagulation factor XII | Inflammation_II	-0.341752	0.246977	0.00871881	1e-200	Restless_Legs_Syndrome	0.0266419	0.0176417	0.131	480982	1536.41
rs5030873	C	T	5	177388123	Coagulation factor XII | Inflammation_II	0.408891	0.311036	0.00818266	1e-200	Restless_Legs_Syndrome	0.00895974	0.0168085	0.594	480982	2497.04
rs537800087	T	C	5	177897943	Coagulation factor XII | Inflammation_II	-0.205433	0.0305029	0.0246041	6.85015e-17	Restless_Legs_Syndrome	-0.00702461	0.0389835	0.857	480982	69.7149
rs72815177	T	C	5	177621317	Coagulation factor XII | Inflammation_II	-0.470147	0.0595935	0.0162341	2.07014e-184	Restless_Legs_Syndrome	-0.00300451	0.0299153	0.92	480982	838.708
rs143966682	G	A	1	197029893	Coagulation factor XIII B chain | Inflammation_II	0.260809	0.0170451	0.0287755	1.26241e-19	Restless_Legs_Syndrome	0.0276152	0.0629717	0.661	480982	82.1485
rs149838812	C	T	1	197690489	Coagulation factor XIII B chain | Inflammation_II	-0.361269	0.0146173	0.0308948	1.37562e-31	Restless_Legs_Syndrome	0.0363319	0.0615499	0.555	480982	136.738
rs7413610	A	G	1	196886559	Coagulation factor XIII B chain | Inflammation_II	-0.360956	0.231593	0.00871612	1e-200	Restless_Legs_Syndrome	-0.0314907	0.0187239	0.0926	480982	1714.99
rs79172097	G	T	1	196503855	Coagulation factor XIII B chain | Inflammation_II	-0.384856	0.0217462	0.0251842	1.01321e-52	Restless_Legs_Syndrome	0.00697561	0.0590726	0.906	480982	233.529
rs11038982	A	C	11	46740869	Prothrombin | Inflammation_II	-0.0979855	0.522443	0.00759787	4.71303e-38	Restless_Legs_Syndrome	0.00400802	0.0147621	0.786	480982	166.318
rs145619451	G	A	11	47533716	Prothrombin | Inflammation_II	-0.22865	0.0146776	0.0317261	5.71874e-13	Restless_Legs_Syndrome	-0.0335568	0.0626129	0.592	480982	51.9408
rs77977823	C	T	11	47543586	Prothrombin | Inflammation_II	0.315124	0.0157574	0.030498	5.0188e-25	Restless_Legs_Syndrome	0.0468836	0.0680736	0.491	480982	106.763
rs11586546	G	A	1	94757078	Tissue factor | Oncology	0.0824389	0.220354	0.00836962	6.8691e-23	Restless_Legs_Syndrome	-0.00803217	0.0128211	0.531	480982	97.0181
rs12132188	C	T	1	94730922	Tissue factor | Oncology	-0.0970484	0.040547	0.0175467	3.18662e-08	Restless_Legs_Syndrome	0.0198026	0.041716	0.635	480982	30.5904
rs6666213	G	A	1	94808809	Tissue factor | Oncology	0.184699	0.37292	0.00720738	7.76247e-145	Restless_Legs_Syndrome	0.00299551	0.0216588	0.89	480982	656.711
rs841692	T	C	1	94529935	Tissue factor | Oncology	-0.0899426	0.50583	0.0069463	2.4027e-38	Restless_Legs_Syndrome	-0.0129162	0.0161903	0.425	480982	167.658
rs61966411	C	T	13	113092944	Coagulation factor VII | Cardiometabolic	-0.378144	0.179651	0.00967962	1e-200	Restless_Legs_Syndrome	0.0129162	0.0194206	0.506	480982	1526.15
rs2241883	C	T	2	88124547	Fatty acid-binding protein, liver | Inflammation	-0.236988	0.306829	0.00795681	6.25173e-195	Restless_Legs_Syndrome	-0.0161294	0.0165238	0.329	480982	887.104
rs77188672	T	C	2	88106917	Fatty acid-binding protein, liver | Inflammation	-0.250195	0.0113168	0.0369244	1.23652e-11	Restless_Legs_Syndrome	0.0198026	0.0736407	0.788	480982	45.9124
rs17009129	T	C	4	119359462	Fatty acid-binding protein, intestinal | Cardiometabolic	-0.212769	0.325101	0.00799018	3.14775e-156	Restless_Legs_Syndrome	-0.0151136	0.0166145	0.363	480982	709.094
rs4287989	A	G	4	119779325	Fatty acid-binding protein, intestinal | Cardiometabolic	0.0749369	0.355322	0.00796784	5.20715e-21	Restless_Legs_Syndrome	0.0148886	0.0172109	0.387	480982	88.4525
rs61780805	T	C	1	31404204	Fatty acid-binding protein, heart | Cardiometabolic_II	-0.191542	0.0477772	0.0162131	3.3037e-32	Restless_Legs_Syndrome	0.064851	0.038275	0.0902	480982	139.571
rs2044822	G	T	8	81483590	Fatty acid-binding protein, adipocyte | Cardiometabolic	-0.118087	0.156235	0.00958375	6.93426e-35	Restless_Legs_Syndrome	-0.0565704	0.0250984	0.0242	480982	151.821
rs118019635	A	C	8	81281047	Fatty acid-binding protein 5 | Neurology	-0.199588	0.0735571	0.0143705	7.42164e-44	Restless_Legs_Syndrome	-0.0397809	0.0289905	0.17	480982	192.897
rs1130435	T	C	5	160232266	Gastrotropin | Cardiometabolic	-0.131452	0.4012	0.00787887	1.71041e-62	Restless_Legs_Syndrome	0.0217615	0.0165296	0.188	480982	278.36
rs10808846	T	G	8	81480931	Fatty acid-binding protein 9 | Inflammation	0.0652072	0.265903	0.00791685	1.77296e-16	Restless_Legs_Syndrome	-0.0314907	0.0178619	0.0779	480982	67.8401
rs28497692	T	G	8	81500456	Fatty acid-binding protein 9 | Inflammation	-0.224364	0.0384186	0.0185867	1.49899e-33	Restless_Legs_Syndrome	-0.00601807	0.0348759	0.863	480982	145.714
rs62514763	G	A	8	81515838	Fatty acid-binding protein 9 | Inflammation	0.0636115	0.177606	0.00922914	5.48403e-12	Restless_Legs_Syndrome	0.00697561	0.0191738	0.716	480982	47.506
rs10898847	A	G	11	70199816	FAS-associated death domain protein | Cardiometabolic	0.0796562	0.407972	0.0076401	1.88495e-25	Restless_Legs_Syndrome	0.0119286	0.0154815	0.441	480982	108.703
rs2602122	A	C	4	88696290	Protein FAM13A | Oncology_II	0.382006	0.0181645	0.0278682	9.14534e-43	Restless_Legs_Syndrome	0.0563803	0.0595803	0.344	480982	187.898
rs35916067	C	T	4	89014507	Protein FAM13A | Oncology_II	-0.165623	0.169511	0.00993797	2.32756e-62	Restless_Legs_Syndrome	0.0198026	0.0217239	0.362	480982	277.745
rs3852086	A	G	4	88665092	Protein FAM13A | Oncology_II	0.0981073	0.0542372	0.0160468	9.72658e-10	Restless_Legs_Syndrome	-0.0110609	0.0160232	0.49	480982	37.3788
rs7586437	A	C	2	187612610	Protein FAM171B | Oncology_II	-0.0586356	0.522288	0.00777121	4.5144e-14	Restless_Legs_Syndrome	-0.0449974	0.015906	0.00467	480982	56.9306
rs1470150	C	T	5	93802948	Cotranscriptional regulator FAM172A | Cardiometabolic_II	0.191092	0.131773	0.0111595	9.88325e-66	Restless_Legs_Syndrome	-0.026344	0.0234371	0.261	480982	293.221
rs28597864	C	T	17	68805177	Pseudokinase FAM20A | Cardiometabolic_II	-0.0514005	0.232832	0.0086206	2.4837e-09	Restless_Legs_Syndrome	0.0256677	0.0192762	0.183	480982	35.5516
rs2952271	A	G	17	68533638	Pseudokinase FAM20A | Cardiometabolic_II	-0.238835	0.653075	0.00764245	1e-200	Restless_Legs_Syndrome	0.0242927	0.0155401	0.118	480982	976.632
rs77542162	G	A	17	69085137	Pseudokinase FAM20A | Cardiometabolic_II	0.253859	0.022892	0.024232	1.11122e-25	Restless_Legs_Syndrome	-0.0335568	0.0531751	0.528	480982	109.751
rs968603	G	T	17	68670849	Pseudokinase FAM20A | Cardiometabolic_II	0.200771	0.881298	0.0111913	5.7544e-72	Restless_Legs_Syndrome	-0.0139029	0.0253237	0.583	480982	321.841
rs73224189	G	A	21	41290167	Protein FAM3B | Oncology	-0.751602	0.039813	0.0193134	1e-200	Restless_Legs_Syndrome	-0.018164	0.0440378	0.68	480982	1514.46
rs74659021	G	A	21	41333226	Protein FAM3B | Oncology	-0.224653	0.0115071	0.0349335	1.26885e-10	Restless_Legs_Syndrome	0.076961	0.0751829	0.306	480982	41.3562
rs75000682	A	G	21	41290552	Protein FAM3B | Oncology	0.655135	0.0547304	0.0163383	1e-200	Restless_Legs_Syndrome	0.0009995	0.00630283	0.874	480982	1607.86
rs17059602	G	A	3	58656725	Protein FAM3D | Oncology_II	-0.490144	0.0963796	0.0109519	1e-200	Restless_Legs_Syndrome	0.0256677	0.0242076	0.289	480982	2002.94
rs35045921	G	T	3	58653738	Protein FAM3D | Oncology_II	0.260058	0.02333	0.0218032	8.5055e-33	Restless_Legs_Syndrome	0.111541	0.0551701	0.0432	480982	142.266
rs76713183	C	A	2	162197789	Prolyl endopeptidase FAP | Cardiometabolic	-0.343607	0.0219126	0.0249982	5.43751e-43	Restless_Legs_Syndrome	0.0334348	0.0495705	0.5	480982	188.932
rs78722278	G	A	2	162219117	Prolyl endopeptidase FAP | Cardiometabolic	0.332188	0.00956292	0.0377188	1.28588e-18	Restless_Legs_Syndrome	-0.0439519	0.0733437	0.549	480982	77.5626
rs35087277	C	T	19	12924908	Phenylalanine--tRNA ligase alpha subunit | Neurology_II	-0.12136	0.0368598	0.020191	1.84842e-09	Restless_Legs_Syndrome	-0.0629398	0.0437224	0.15	480982	36.1273
rs11202892	T	C	10	88920429	Tumor necrosis factor receptor superfamily member 6 | Cardiometabolic	0.188519	0.962264	0.0184711	1.8608e-24	Restless_Legs_Syndrome	0.0502412	0.0426681	0.239	480982	104.166
rs186205233	T	C	10	88999045	Tumor necrosis factor receptor superfamily member 6 | Cardiometabolic	-0.4416	0.0182498	0.0268095	5.85194e-61	Restless_Legs_Syndrome	0.0295588	0.0601274	0.623	480982	271.319
rs189260064	C	A	10	88977514	Tumor necrosis factor receptor superfamily member 6 | Cardiometabolic	0.153506	0.0317287	0.0217977	1.89104e-12	Restless_Legs_Syndrome	0.00697561	0.0504367	0.89	480982	49.594
rs11712958	T	C	3	13565612	Fibulin-2 | Cardiometabolic_II	0.0599399	0.196822	0.00919741	7.17133e-11	Restless_Legs_Syndrome	0.0276152	0.0195598	0.158	480982	42.4718
rs2244564	A	G	3	13519826	Fibulin-2 | Cardiometabolic_II	0.149333	0.795291	0.00911781	2.73716e-60	Restless_Legs_Syndrome	0.0110609	0.0196754	0.574	480982	268.244
rs76208917	T	C	5	128075053	Fibrillin-2 | Neurology_II	0.115399	0.070892	0.0151847	2.96825e-14	Restless_Legs_Syndrome	-0.0502412	0.0313478	0.109	480982	57.7553
rs78401029	C	A	5	128528743	Fibrillin-2 | Neurology_II	0.542486	0.0834165	0.0140316	1e-200	Restless_Legs_Syndrome	-0.0130852	0.0287492	0.649	480982	1494.73
rs3802457	A	G	9	94979054	Fructose-1,6-bisphosphatase 1 | Cardiometabolic	-0.232135	0.0256878	0.0235307	5.89115e-23	Restless_Legs_Syndrome	0.00498754	0.0509376	0.922	480982	97.3221
rs62578752	A	G	9	94588399	Fructose-1,6-bisphosphatase 1 | Cardiometabolic	0.261035	0.0171587	0.0287186	9.95864e-20	Restless_Legs_Syndrome	0.0723207	0.0559311	0.196	480982	82.6173
rs781648	T	C	9	94572423	Fructose-1,6-bisphosphatase 1 | Cardiometabolic	0.562556	0.92901	0.0145966	1e-200	Restless_Legs_Syndrome	0.0110609	0.0329363	0.737	480982	1485.35
rs11578093	G	T	1	206497321	High affinity immunoglobulin alpha and immunoglobulin mu Fc receptor | Cardiometabolic_II	-0.047683	0.363944	0.00754558	2.62688e-10	Restless_Legs_Syndrome	-0.0130852	0.0157473	0.406	480982	39.9339
rs1683225	A	G	1	206944213	High affinity immunoglobulin alpha and immunoglobulin mu Fc receptor | Cardiometabolic_II	0.426016	0.187347	0.00937199	1e-200	Restless_Legs_Syndrome	0.001998	0.0198937	0.92	480982	2066.28
rs545387798	C	T	1	206914361	High affinity immunoglobulin alpha and immunoglobulin mu Fc receptor | Cardiometabolic_II	-0.711603	0.0158822	0.0326923	4.79733e-105	Restless_Legs_Syndrome	0.156149	0.0880317	0.0761	480982	473.789
rs61822962	T	G	1	207499374	High affinity immunoglobulin alpha and immunoglobulin mu Fc receptor | Cardiometabolic_II	0.0941367	0.126056	0.0109505	8.21107e-18	Restless_Legs_Syndrome	0.0449734	0.0230159	0.0507	480982	73.901
rs117197926	A	G	19	55144576	Immunoglobulin alpha Fc receptor | Inflammation	0.17015	0.0193216	0.0283518	1.95628e-09	Restless_Legs_Syndrome	0.00498754	0.0461833	0.914	480982	36.0166
rs1865095	G	A	19	54867035	Immunoglobulin alpha Fc receptor | Inflammation	0.393597	0.420943	0.00769098	1e-200	Restless_Legs_Syndrome	-0.0100503	0.0170263	0.555	480982	2619.03
rs201249849	T	C	19	54919381	Immunoglobulin alpha Fc receptor | Inflammation	-0.233496	0.081064	0.0141113	1.68888e-61	Restless_Legs_Syndrome	-0.0010005	0.0347032	0.977	480982	273.795
rs12075	A	G	1	159205564	High affinity immunoglobulin epsilon receptor subunit alpha | Neurology_II	0.0782908	0.583161	0.00771844	3.54732e-24	Restless_Legs_Syndrome	0.0202027	0.0155545	0.194	480982	102.887
rs61828219	A	C	1	159288851	High affinity immunoglobulin epsilon receptor subunit alpha | Neurology_II	0.174466	0.165612	0.0102656	8.91251e-65	Restless_Legs_Syndrome	0.0285875	0.0217144	0.188	480982	288.837
rs10408468	C	T	19	7723094	Low affinity immunoglobulin epsilon Fc receptor | Neurology	-0.0921492	0.240929	0.00870511	3.47376e-26	Restless_Legs_Syndrome	0.00498754	0.015983	0.755	480982	112.056
rs12980031	T	G	19	7699550	Low affinity immunoglobulin epsilon Fc receptor | Neurology	-0.313213	0.758493	0.00895877	1e-200	Restless_Legs_Syndrome	0.0100503	0.0189571	0.596	480982	1222.31
rs187540311	G	A	19	7478104	Low affinity immunoglobulin epsilon Fc receptor | Neurology	-0.175147	0.0196992	0.0278998	3.43613e-10	Restless_Legs_Syndrome	0.0119286	0.0536349	0.824	480982	39.4097
rs114797774	T	C	1	161498640	Low affinity immunoglobulin gamma Fc region receptor II-a | Cardiometabolic	0.316737	0.0219464	0.0272828	3.69318e-31	Restless_Legs_Syndrome	0.064851	0.0511671	0.205	480982	134.778
rs148483621	C	T	1	161426512	Low affinity immunoglobulin gamma Fc region receptor II-a | Cardiometabolic	-0.842708	0.0325107	0.0218138	1e-200	Restless_Legs_Syndrome	0.0168571	0.0386831	0.663	480982	1492.42
rs2307418	G	T	1	161230796	Low affinity immunoglobulin gamma Fc region receptor II-a | Cardiometabolic	-0.137669	0.156649	0.0104779	1.96834e-39	Restless_Legs_Syndrome	-0.0232686	0.0210066	0.268	480982	172.633
rs35477081	G	A	1	161264526	Low affinity immunoglobulin gamma Fc region receptor II-a | Cardiometabolic	-0.408127	0.159047	0.0104167	1e-200	Restless_Legs_Syndrome	0.0276152	0.0223687	0.217	480982	1535.08
rs373769686	C	T	1	162069393	Low affinity immunoglobulin gamma Fc region receptor II-a | Cardiometabolic	-0.307259	0.0102637	0.0428408	7.38584e-13	Restless_Legs_Syndrome	0.116894	0.0812026	0.15	480982	51.4392
rs55805858	T	C	1	161714623	Low affinity immunoglobulin gamma Fc region receptor II-a | Cardiometabolic	-0.387503	0.0397885	0.019427	1.60398e-88	Restless_Legs_Syndrome	0.0554347	0.03917	0.157	480982	397.868
rs7419088	G	A	1	160859192	Low affinity immunoglobulin gamma Fc region receptor II-a | Cardiometabolic	0.0851876	0.192496	0.00962514	8.70964e-19	Restless_Legs_Syndrome	-0.0171462	0.0204161	0.401	480982	78.3319
rs2165090	A	C	1	161487847	Low affinity immunoglobulin gamma Fc region receptor II-b | Oncology	-0.349722	0.661187	0.00817518	1e-200	Restless_Legs_Syndrome	0.0191828	0.0170303	0.26	480982	1830
rs4657040	C	T	1	161507238	Low affinity immunoglobulin gamma Fc region receptor II-b | Oncology	-0.277389	0.287932	0.00853089	1e-200	Restless_Legs_Syndrome	0.0009995	0.022778	0.965	480982	1057.28
rs140578039	A	G	1	161388437	Low affinity immunoglobulin gamma Fc region receptor III-B | Cardiometabolic	0.140735	0.0291071	0.0237645	3.17936e-09	Restless_Legs_Syndrome	0.0421012	0.0505583	0.405	480982	35.0709
rs151118359	C	A	1	162294197	Low affinity immunoglobulin gamma Fc region receptor III-B | Cardiometabolic	-0.107523	0.0522847	0.0184152	5.25727e-09	Restless_Legs_Syndrome	-0.0335568	0.0479462	0.484	480982	34.0918
rs16832866	A	G	1	161364858	Low affinity immunoglobulin gamma Fc region receptor III-B | Cardiometabolic	-0.489269	0.0230264	0.0252169	7.36038e-84	Restless_Legs_Syndrome	0.0353671	0.0514707	0.492	480982	376.454
rs200026069	T	G	1	161646714	Low affinity immunoglobulin gamma Fc region receptor III-B | Cardiometabolic	0.26909	0.12499	0.0118828	1.55597e-113	Restless_Legs_Syndrome	-0.00601807	0.0238762	0.801	480982	512.811
rs2275603	G	A	1	161711990	Low affinity immunoglobulin gamma Fc region receptor III-B | Cardiometabolic	-0.23437	0.208849	0.00909146	1.52055e-146	Restless_Legs_Syndrome	0.0119286	0.0147285	0.418	480982	664.564
rs511278	C	T	1	161521106	Low affinity immunoglobulin gamma Fc region receptor III-B | Cardiometabolic	0.380949	0.76626	0.00884087	1e-200	Restless_Legs_Syndrome	0.0161294	0.0188031	0.391	480982	1856.71
rs13284258	A	G	9	134944016	Ficolin-1 | Inflammation_II	0.337604	0.263488	0.00850308	1e-200	Restless_Legs_Syndrome	-0.0314907	0.018289	0.0851	480982	1576.39
rs2989736	G	A	9	134905329	Ficolin-1 | Inflammation_II	0.146779	0.538515	0.00752434	9.51919e-85	Restless_Legs_Syndrome	0.0010005	0.0104878	0.924	480982	380.532
rs58454192	T	G	9	134856733	Ficolin-1 | Inflammation_II	-0.446572	0.0170143	0.0294678	7.0648e-52	Restless_Legs_Syndrome	0.0601539	0.064364	0.35	480982	229.661
rs77365615	G	A	9	135003626	Ficolin-1 | Inflammation_II	0.172078	0.106319	0.012108	7.72859e-46	Restless_Legs_Syndrome	-0.026344	0.0255233	0.302	480982	201.979
rs11103545	T	G	9	134848134	Ficolin-2 | Cardiometabolic	-0.373129	0.718961	0.00832336	1e-200	Restless_Legs_Syndrome	-0.0392207	0.017364	0.0239	480982	2009.65
rs113909851	A	G	9	134926521	Ficolin-2 | Cardiometabolic	0.216156	0.069878	0.0147402	1.09018e-48	Restless_Legs_Syndrome	0.0334348	0.0294967	0.257	480982	215.044
rs147539232	A	G	9	134913035	Ficolin-2 | Cardiometabolic	-0.70505	0.00938429	0.0425123	8.99912e-62	Restless_Legs_Syndrome	-0.134675	0.0919464	0.143	480982	275.049
rs183486037	T	C	9	134850360	Ficolin-2 | Cardiometabolic	-0.646204	0.0736864	0.0159388	1e-200	Restless_Legs_Syndrome	-0.00601807	0.032932	0.855	480982	1643.72
rs2317230	T	G	1	157705207	Fc receptor-like protein 1 | Cardiometabolic	0.287366	0.438901	0.00742834	1e-200	Restless_Legs_Syndrome	-0.00601807	0.0154558	0.697	480982	1496.54
rs2777814	C	T	1	157849025	Fc receptor-like protein 1 | Cardiometabolic	0.0692015	0.535985	0.00738758	7.44218e-21	Restless_Legs_Syndrome	0.0191828	0.0158099	0.225	480982	87.7459
rs111387558	A	C	1	157967590	Fc receptor-like protein 2 | Inflammation	0.425629	0.0201483	0.0273649	1.49899e-54	Restless_Legs_Syndrome	0.0295588	0.0568339	0.603	480982	241.922
rs113104901	T	C	1	157883937	Fc receptor-like protein 2 | Inflammation	-0.146043	0.0276411	0.0227837	1.45526e-10	Restless_Legs_Syndrome	-0.00601807	0.0509637	0.906	480982	41.0878
rs113248693	G	A	1	157495032	Fc receptor-like protein 2 | Inflammation	0.244216	0.0155268	0.0312722	5.74645e-15	Restless_Legs_Syndrome	0.0401818	0.0609889	0.51	480982	60.9862
rs115231584	A	G	1	157969473	Fc receptor-like protein 2 | Inflammation	0.340295	0.0183482	0.0284067	4.55512e-33	Restless_Legs_Syndrome	-0.0512933	0.0584275	0.38	480982	143.506
rs3811035	A	G	1	157515771	Fc receptor-like protein 2 | Inflammation	-0.325002	0.649302	0.00781291	1e-200	Restless_Legs_Syndrome	-0.0188218	0.0165351	0.255	480982	1730.4
rs6668010	T	C	1	158009165	Fc receptor-like protein 2 | Inflammation	0.235745	0.0221064	0.0247929	1.9333e-21	Restless_Legs_Syndrome	0.0401818	0.0548725	0.464	480982	90.4129
rs115423724	T	C	1	157705933	Fc receptor-like protein 3 | Inflammation	0.624193	0.0971309	0.0131485	1e-200	Restless_Legs_Syndrome	-0.026344	0.0271	0.331	480982	2253.64
rs115515212	T	C	1	158293333	Fc receptor-like protein 3 | Inflammation	-0.160438	0.0264392	0.0244722	5.52841e-11	Restless_Legs_Syndrome	-0.0283995	0.0532775	0.594	480982	42.9802
rs12145855	T	C	1	157568113	Fc receptor-like protein 3 | Inflammation	-0.316985	0.0462592	0.0182422	1.24423e-67	Restless_Legs_Syndrome	-0.0232686	0.0442505	0.599	480982	301.942
rs4971111	T	C	1	157511463	Fc receptor-like protein 3 | Inflammation	-0.391565	0.686198	0.00829258	1e-200	Restless_Legs_Syndrome	-0.00796817	0.0182274	0.662	480982	2229.61
rs76822728	C	A	1	157204291	Fc receptor-like protein 3 | Inflammation	-0.109986	0.0517084	0.0174351	2.82143e-10	Restless_Legs_Syndrome	0.0207825	0.0342508	0.544	480982	39.7948
rs115507332	T	C	1	157366694	Fc receptor-like protein 5 | Neurology	0.315703	0.0131167	0.0327766	5.85868e-22	Restless_Legs_Syndrome	-0.0314907	0.0520275	0.545	480982	92.7747
rs3811033	A	G	1	157519517	Fc receptor-like protein 5 | Neurology	-0.41397	0.173064	0.00948266	1e-200	Restless_Legs_Syndrome	-0.00501254	0.0196847	0.799	480982	1905.8
rs72710051	A	G	1	157869513	Fc receptor-like protein 5 | Neurology	-0.242924	0.0103462	0.0372617	7.05992e-11	Restless_Legs_Syndrome	-0.0335568	0.0827235	0.685	480982	42.5026
rs76680236	T	C	1	157845099	Fc receptor-like protein 5 | Neurology	0.329196	0.0108617	0.0353344	1.20143e-20	Restless_Legs_Syndrome	-0.0377019	0.0637096	0.554	480982	86.7988
rs79359178	T	G	1	157616014	Fc receptor-like protein 5 | Neurology	0.428466	0.0513197	0.0163992	1.78649e-150	Restless_Legs_Syndrome	0.0188218	0.0354056	0.595	480982	682.633
rs145238868	T	C	1	159286114	Fc receptor-like protein 6 | Inflammation	0.121917	0.0419721	0.0186643	6.48634e-11	Restless_Legs_Syndrome	-0.0693501	0.0365391	0.0577	480982	42.6683
rs184763186	G	T	1	159414801	Fc receptor-like protein 6 | Inflammation	-0.371662	0.0165058	0.0299417	2.22587e-35	Restless_Legs_Syndrome	0.0246926	0.0718235	0.731	480982	154.079
rs2501349	A	G	1	159847352	Fc receptor-like protein 6 | Inflammation	-0.133214	0.75283	0.0085656	1.53815e-54	Restless_Legs_Syndrome	0.0010005	0.0166209	0.952	480982	241.871
rs61821619	C	T	1	159793292	Fc receptor-like protein 6 | Inflammation	-0.943872	0.135923	0.0112162	1e-200	Restless_Legs_Syndrome	0.00399202	0.022154	0.857	480982	7081.65
rs75123980	T	G	1	159828696	Fc receptor-like protein 6 | Inflammation	0.135624	0.0436759	0.018409	1.74141e-13	Restless_Legs_Syndrome	0.0344014	0.0414883	0.407	480982	54.2766
rs12097926	A	G	1	161419627	Fc receptor-like B | Oncology	-0.306137	0.00616964	0.0505496	1.39409e-09	Restless_Legs_Syndrome	0.0525925	0.0620933	0.397	480982	36.6772
rs1934908	C	T	1	161711078	Fc receptor-like B | Oncology	-0.295213	0.491003	0.00757828	1e-200	Restless_Legs_Syndrome	0.00498754	0.0152113	0.743	480982	1517.5
rs56238128	A	G	1	161561992	Fc receptor-like B | Oncology	0.825241	0.0373165	0.0212145	1e-200	Restless_Legs_Syndrome	-0.0512933	0.040649	0.207	480982	1513.2
rs75213764	T	C	1	161265807	Fc receptor-like B | Oncology	-0.13707	0.146363	0.0107629	3.75405e-37	Restless_Legs_Syndrome	0.00796817	0.0203933	0.696	480982	162.191
rs7528639	G	A	1	161654255	Fc receptor-like B | Oncology	-0.371735	0.252581	0.00944468	1e-200	Restless_Legs_Syndrome	-0.00400802	0.0164934	0.808	480982	1549.15
rs2724424	A	G	11	110390646	Adrenodoxin, mitochondrial | Cardiometabolic_II	0.0537203	0.343384	0.00816769	4.79513e-11	Restless_Legs_Syndrome	-0.0010005	0.0209995	0.962	480982	43.2592
rs1894401	A	G	15	90885812	Tyrosine-protein kinase Fes/Fps | Oncology	0.133012	0.523034	0.00765013	1.03777e-67	Restless_Legs_Syndrome	0.0120726	0.0161234	0.454	480982	302.304
rs12490146	T	C	3	186680108	Fetuin-B | Cardiometabolic	0.0975004	0.0744826	0.0142671	8.26228e-12	Restless_Legs_Syndrome	-0.0356272	0.0301282	0.237	480982	46.7026
rs140494728	C	A	3	186660996	Fetuin-B | Cardiometabolic	0.468973	0.0460418	0.0176066	2.58226e-156	Restless_Legs_Syndrome	-0.0335568	0.0387908	0.387	480982	709.487
rs1648705	G	A	3	186833172	Fetuin-B | Cardiometabolic	0.0569766	0.333277	0.00782514	3.30826e-13	Restless_Legs_Syndrome	0.0324672	0.0157928	0.0398	480982	53.0162
rs34522046	C	T	3	186640557	Fetuin-B | Cardiometabolic	-0.26168	0.0174115	0.0280402	1.03586e-20	Restless_Legs_Syndrome	-0.0812101	0.0664987	0.222	480982	87.0921
rs5030103	C	T	3	186731139	Fetuin-B | Cardiometabolic	-1.56757	0.0113962	0.034942	1e-200	Restless_Legs_Syndrome	0.0372958	0.0719084	0.604	480982	2012.6
rs1800789	A	G	4	154561591	Fibrinogen alpha chain | Inflammation_II	0.163529	0.190642	0.00927947	1.65082e-69	Restless_Legs_Syndrome	-0.00300451	0.00766302	0.695	480982	310.558
rs72969958	T	G	4	154443514	Fibrinogen alpha chain | Inflammation_II	-0.27293	0.0095708	0.0384692	1.29569e-12	Restless_Legs_Syndrome	-0.0242927	0.0305163	0.426	480982	50.3357
rs11721914	G	A	4	122650987	Fibroblast growth factor 2 | Inflammation	-0.430392	0.211523	0.0102131	1e-200	Restless_Legs_Syndrome	-0.0171462	0.0194085	0.377	480982	1775.88
rs308434	T	C	4	122850673	Fibroblast growth factor 2 | Inflammation	-0.402581	0.113987	0.0119636	1e-200	Restless_Legs_Syndrome	-0.0010005	0.0215675	0.963	480982	1132.36
rs74345978	T	C	4	122089458	Fibroblast growth factor 2 | Inflammation	0.137256	0.0231155	0.0251145	4.62338e-08	Restless_Legs_Syndrome	0.0266419	0.0490473	0.587	480982	29.8685
rs75415186	T	C	4	122663955	Fibroblast growth factor 2 | Inflammation	0.218197	0.0223728	0.0254361	9.63385e-18	Restless_Legs_Syndrome	-0.0855579	0.0569484	0.133	480982	73.5862
rs838131	C	A	19	48757420	Fibroblast growth factor 21 | Oncology	-0.122881	0.456623	0.00765017	4.67197e-58	Restless_Legs_Syndrome	0.00697561	0.017254	0.686	480982	258.005
rs115467947	G	A	4	79795359	Fibroblast growth factor 5 | Inflammation	0.225992	0.0142063	0.0301268	6.31539e-14	Restless_Legs_Syndrome	0.0620354	0.0613583	0.312	480982	56.2704
rs72656549	G	A	4	80214208	Fibroblast growth factor 5 | Inflammation	-0.51124	0.0792866	0.0132767	1e-200	Restless_Legs_Syndrome	-0.0140989	0.0285153	0.621	480982	1482.75
rs74627903	T	G	4	80711377	Fibroblast growth factor 5 | Inflammation	0.385494	0.0115434	0.0337029	2.6996e-30	Restless_Legs_Syndrome	-0.0294288	0.0636831	0.644	480982	130.828
rs7658439	A	G	4	80265372	Fibroblast growth factor 5 | Inflammation	0.192383	0.95679	0.0188711	2.09556e-24	Restless_Legs_Syndrome	-0.0237165	0.0408995	0.562	480982	103.93
rs78354648	T	C	4	81147933	Fibroblast growth factor 5 | Inflammation	0.309048	0.0190878	0.0261577	3.27416e-32	Restless_Legs_Syndrome	0.173113	0.0548535	0.0016	480982	139.59
rs2532088	A	C	4	15934644	Fibroblast growth factor-binding protein 1 | Oncology	-0.241177	0.966028	0.0199247	1.00115e-33	Restless_Legs_Syndrome	0.0171462	0.0253028	0.498	480982	146.517
rs4364259	A	G	4	15890536	Fibroblast growth factor-binding protein 1 | Oncology	-0.0983354	0.207373	0.00899539	8.12643e-28	Restless_Legs_Syndrome	-0.0100503	0.0184531	0.586	480982	119.503
rs9968276	A	G	4	15947928	Fibroblast growth factor-binding protein 1 | Oncology	-0.121115	0.202368	0.00903898	6.10942e-41	Restless_Legs_Syndrome	-0.0010005	0.0177302	0.955	480982	179.538
rs11733354	A	G	4	15896301	Fibroblast growth factor-binding protein 2 | Cardiometabolic_II	0.0765385	0.273837	0.0077745	7.21606e-23	Restless_Legs_Syndrome	-0.002002	0.0144754	0.89	480982	96.9203
rs2013854	G	A	4	16023262	Fibroblast growth factor-binding protein 2 | Cardiometabolic_II	0.110096	0.792536	0.0085444	5.45507e-38	Restless_Legs_Syndrome	-0.00598207	0.0188518	0.751	480982	166.027
rs6843607	G	A	4	15941781	Fibroblast growth factor-binding protein 2 | Cardiometabolic_II	-0.564404	0.816222	0.00899031	1e-200	Restless_Legs_Syndrome	-0.0148886	0.0203775	0.465	480982	3941.22
rs10748571	C	T	10	91898782	Fibroblast growth factor-binding protein 3 | Neurology_II	-0.352824	0.33022	0.00768785	1e-200	Restless_Legs_Syndrome	0.0119286	0.0164735	0.469	480982	2106.23
rs56826659	C	T	10	91530312	Fibroblast growth factor-binding protein 3 | Neurology_II	0.092945	0.0527132	0.0161525	8.70382e-09	Restless_Legs_Syndrome	0.0119286	0.0332774	0.72	480982	33.111
rs2981430	A	G	10	121552184	Fibroblast growth factor receptor 2 | Oncology	-0.112753	0.580332	0.00715232	5.45255e-56	Restless_Legs_Syndrome	-0.0285875	0.0158113	0.0706	480982	248.521
rs11744984	T	C	5	176744473	Fibroblast growth factor receptor 4 | Inflammation_II	0.173932	0.0355111	0.0199043	2.36429e-18	Restless_Legs_Syndrome	0.0980337	0.0421746	0.0201	480982	76.3599
rs182785697	G	A	5	176752615	Fibroblast growth factor receptor 4 | Inflammation_II	0.398955	0.0150115	0.0315849	1.42135e-36	Restless_Legs_Syndrome	-0.0335568	0.0696594	0.63	480982	159.547
rs55884701	T	C	5	176662860	Fibroblast growth factor receptor 4 | Inflammation_II	0.068144	0.162659	0.00994995	7.45418e-12	Restless_Legs_Syndrome	0.00995033	0.0206555	0.63	480982	46.9044
rs55908962	T	C	5	176724651	Fibroblast growth factor receptor 4 | Inflammation_II	0.158711	0.143514	0.010454	4.66552e-52	Restless_Legs_Syndrome	-0.0120726	0.0233411	0.605	480982	230.488
rs6556302	T	C	5	177105648	Fibroblast growth factor receptor 4 | Inflammation_II	0.495935	0.0351794	0.0197498	3.78443e-139	Restless_Legs_Syndrome	0.0314987	0.0407912	0.44	480982	630.557
rs1008705	C	T	8	17775946	Fibrinogen-like protein 1 | Inflammation_II	-0.297658	0.302339	0.00769093	1e-200	Restless_Legs_Syndrome	0.00299551	0.0184466	0.871	480982	1497.88
rs112625868	T	C	8	17884091	Fibrinogen-like protein 1 | Inflammation_II	-1.28313	0.0113295	0.0361971	1e-200	Restless_Legs_Syndrome	0.00498754	0.0105067	0.635	480982	1256.59
rs116412579	G	A	8	17862215	Fibrinogen-like protein 1 | Inflammation_II	-1.0816	0.0251239	0.0225912	1e-200	Restless_Legs_Syndrome	-0.0010005	0.0997838	0.992	480982	2292.21
rs151142780	G	T	8	18085712	Fibrinogen-like protein 1 | Inflammation_II	0.236919	0.0303686	0.02124	6.81554e-29	Restless_Legs_Syndrome	-0.0273712	0.0461361	0.553	480982	124.42
rs373380614	T	C	8	18049194	Fibrinogen-like protein 1 | Inflammation_II	0.189249	0.0267779	0.0222142	1.60509e-17	Restless_Legs_Syndrome	0.0440169	0.0645051	0.495	480982	72.5781
rs7822555	T	C	8	18568558	Fibrinogen-like protein 1 | Inflammation_II	-0.0733096	0.135459	0.0103286	1.26853e-12	Restless_Legs_Syndrome	-0.0242927	0.0226743	0.284	480982	50.3778
rs12049219	C	T	1	27622615	Tyrosine-protein kinase Fgr | Neurology	-0.0710943	0.908947	0.0129206	3.74628e-08	Restless_Legs_Syndrome	-0.0129162	0.0285521	0.651	480982	30.2764
rs3737803	A	G	1	27634281	Tyrosine-protein kinase Fgr | Neurology	-0.178818	0.0734919	0.0142661	4.83615e-36	Restless_Legs_Syndrome	0.0217615	0.031093	0.484	480982	157.113
rs13070475	A	G	3	59983610	Dinucleosidetriphosphatase | Neurology	0.0893594	0.644227	0.00798745	4.69678e-29	Restless_Legs_Syndrome	-0.0009995	0.0284758	0.972	480982	125.16
rs9870642	T	C	3	60890437	Dinucleosidetriphosphatase | Neurology	0.0930344	0.215253	0.00926462	9.97241e-24	Restless_Legs_Syndrome	0.00697561	0.0183604	0.704	480982	100.84
rs7778271	C	T	7	101231073	Mitochondrial fission 1 protein | Inflammation	-0.346054	0.0543072	0.0165093	1.48559e-97	Restless_Legs_Syndrome	0.0468836	0.0347273	0.177	480982	439.37
rs3814251	C	T	12	2794482	Peptidyl-prolyl cis-trans isomerase FKBP4 | Neurology	-0.133721	0.0386422	0.0196979	1.1324e-11	Restless_Legs_Syndrome	0.0266419	0.0395917	0.501	480982	46.085
rs2817032	C	T	6	35720842	Peptidyl-prolyl cis-trans isomerase FKBP5 | Neurology	0.208797	0.286876	0.00835038	5.47016e-138	Restless_Legs_Syndrome	-0.0273712	0.0174618	0.117	480982	625.225
rs80230881	A	G	6	35539155	Peptidyl-prolyl cis-trans isomerase FKBP5 | Neurology	-0.155763	0.0231615	0.0251723	6.09804e-10	Restless_Legs_Syndrome	0.0246926	0.0408977	0.546	480982	38.2898
rs7598228	G	T	2	178474879	Peptidyl-prolyl cis-trans isomerase FKBP7 | Neurology	0.0795094	0.189022	0.00987103	7.95976e-16	Restless_Legs_Syndrome	0.0009995	0.00318953	0.754	480982	64.8802
rs915652	A	G	6	31781365	FK506-binding protein-like | Oncology_II	-0.0811596	0.130627	0.0111264	3.00193e-13	Restless_Legs_Syndrome	-0.00501254	0.0242137	0.836	480982	53.2072
rs115482915	T	C	14	85852608	Leucine-rich repeat transmembrane protein FLRT2 | Neurology	-0.315629	0.023146	0.0247324	2.68164e-37	Restless_Legs_Syndrome	-0.0294288	0.0511422	0.565	480982	162.863
rs117677498	G	A	14	85806566	Leucine-rich repeat transmembrane protein FLRT2 | Neurology	-0.264727	0.033368	0.0226214	1.23794e-31	Restless_Legs_Syndrome	0.0139029	0.0490869	0.777	480982	136.949
rs12896539	A	G	14	85589724	Leucine-rich repeat transmembrane protein FLRT2 | Neurology	0.334137	0.677305	0.00795094	1e-200	Restless_Legs_Syndrome	-0.00498754	0.0172127	0.772	480982	1766.09
rs140128260	C	T	14	85906112	Leucine-rich repeat transmembrane protein FLRT2 | Neurology	-0.147537	0.0268399	0.0241308	9.7136e-10	Restless_Legs_Syndrome	-0.0491902	0.0500816	0.326	480982	37.3816
rs1625836	C	T	14	85229690	Leucine-rich repeat transmembrane protein FLRT2 | Neurology	-0.166847	0.106665	0.0121065	3.287e-43	Restless_Legs_Syndrome	-0.0100503	0.0245288	0.682	480982	189.933
rs2747005	A	G	14	85609720	Leucine-rich repeat transmembrane protein FLRT2 | Neurology	0.247361	0.548152	0.00746754	1e-200	Restless_Legs_Syndrome	-0.00796817	0.0159783	0.618	480982	1097.25
rs9554228	G	A	13	28063701	Receptor-type tyrosine-protein kinase FLT3 | Oncology	-0.0844657	0.627197	0.00788074	8.38108e-27	Restless_Legs_Syndrome	0.0120726	0.0212526	0.57	480982	114.875
rs147362951	A	G	19	49456515	Fms-related tyrosine kinase 3 ligand | Inflammation	0.186881	0.0140486	0.0306938	1.13938e-09	Restless_Legs_Syndrome	-0.0253178	0.0443395	0.568	480982	37.0705
rs538639730	C	A	5	180658741	Vascular endothelial growth factor receptor 3 | Oncology	0.090928	0.154094	0.0106142	1.06537e-17	Restless_Legs_Syndrome	-0.0449974	0.0306441	0.142	480982	73.3873
rs7716310	A	G	5	180190402	Vascular endothelial growth factor receptor 3 | Oncology	-0.0443921	0.409167	0.00734374	1.49506e-09	Restless_Legs_Syndrome	0.0129162	0.017678	0.465	480982	36.5407
rs1250248	G	A	2	215422370	Fibronectin | Inflammation_II	0.419849	0.729262	0.00838952	1e-200	Restless_Legs_Syndrome	0.0140989	0.0179038	0.431	480982	2504.45
rs190329310	G	A	2	214469536	Fibronectin | Inflammation_II	-0.14953	0.0198427	0.0269579	2.90978e-08	Restless_Legs_Syndrome	0.0158733	0.0642954	0.805	480982	30.767
rs2758337	C	T	6	159690049	Fibronectin type III domain-containing protein 1 | Neurology_II	0.133871	0.800176	0.00934157	1.40864e-46	Restless_Legs_Syndrome	0.0140989	0.0191249	0.461	480982	205.368
rs36080513	T	C	6	159511584	Fibronectin type III domain-containing protein 1 | Neurology_II	0.302118	0.381061	0.00771919	1e-200	Restless_Legs_Syndrome	-0.0161294	0.0158875	0.31	480982	1531.83
rs9456388	A	C	6	159288748	Fibronectin type III domain-containing protein 1 | Neurology_II	-0.108438	0.674697	0.00800753	8.8369e-42	Restless_Legs_Syndrome	-0.0256677	0.0167312	0.125	480982	183.386
rs61886488	T	G	11	49158908	Glutamate carboxypeptidase 2 | Inflammation_II	0.190771	0.0575251	0.0171249	8.01863e-29	Restless_Legs_Syndrome	-0.0110609	0.0368413	0.764	480982	124.099
rs117306304	A	G	11	72168330	Folate receptor alpha | Oncology	-0.168417	0.0153725	0.0291512	7.58805e-09	Restless_Legs_Syndrome	0.0411419	0.0565627	0.467	480982	33.3779
rs2071010	A	G	11	72189920	Folate receptor alpha | Oncology	0.188334	0.0601803	0.0150326	5.22276e-36	Restless_Legs_Syndrome	-0.0232686	0.0292932	0.427	480982	156.96
rs74794636	A	C	11	72133485	Folate receptor alpha | Oncology	-0.142179	0.0219769	0.0244346	5.92857e-09	Restless_Legs_Syndrome	0.0353671	0.0526809	0.502	480982	33.8579
rs138017826	A	G	11	72154072	Folate receptor beta | Neurology	-0.273425	0.0101747	0.0375629	3.3597e-13	Restless_Legs_Syndrome	0.0889262	0.0787824	0.259	480982	52.9856
rs146893981	T	C	11	72206309	Folate receptor beta | Neurology	0.321264	0.0293612	0.0212574	1.32892e-51	Restless_Legs_Syndrome	0.0582689	0.0431606	0.177	480982	228.404
rs117723212	A	G	11	72028564	Folate receptor gamma | Oncology	0.17852	0.0155658	0.0302911	3.78112e-09	Restless_Legs_Syndrome	-0.0954102	0.0636699	0.134	480982	34.7331
rs140620768	C	T	11	72144457	Folate receptor gamma | Oncology	-0.153125	0.038053	0.0214615	9.68501e-13	Restless_Legs_Syndrome	-0.0356272	0.0427839	0.405	480982	50.9064
rs142565803	A	G	11	72215658	Folate receptor gamma | Oncology	-0.262156	0.0176188	0.0288668	1.07004e-19	Restless_Legs_Syndrome	0.0468836	0.0591502	0.428	480982	82.475
rs147676031	A	C	11	72910069	Folate receptor gamma | Oncology	0.424272	0.0335399	0.0219643	3.91021e-83	Restless_Legs_Syndrome	0.0246926	0.0433565	0.569	480982	373.125
rs148235301	T	C	11	72756232	Folate receptor gamma | Oncology	0.184558	0.0239196	0.0253894	3.61826e-13	Restless_Legs_Syndrome	0.0468836	0.0508997	0.357	480982	52.8398
rs149202879	C	A	11	71771974	Folate receptor gamma | Oncology	1.27104	0.0204704	0.0305635	1e-200	Restless_Legs_Syndrome	0.10436	0.0591546	0.0777	480982	1729.47
rs150328027	G	A	11	71996103	Folate receptor gamma | Oncology	-0.177355	0.0171807	0.0302925	4.77705e-09	Restless_Legs_Syndrome	-0.018164	0.0560758	0.746	480982	34.2781
rs56027701	A	G	11	71855052	Folate receptor gamma | Oncology	0.842704	0.0333235	0.0209473	1e-200	Restless_Legs_Syndrome	-0.0304592	0.0455833	0.504	480982	1618.43
rs57679800	T	C	11	71796159	Folate receptor gamma | Oncology	0.509615	0.0194495	0.0327901	1.81092e-54	Restless_Legs_Syndrome	0.20945	0.0678753	0.00203	480982	241.545
rs7941561	T	C	11	72471010	Folate receptor gamma | Oncology	0.554108	0.0165432	0.0293944	2.89401e-79	Restless_Legs_Syndrome	0.0198026	0.0351335	0.573	480982	355.353
rs1139978	G	T	1	42191525	Forkhead box protein J3 | Inflammation_II	-0.102658	0.138762	0.0110362	1.37911e-20	Restless_Legs_Syndrome	0.0158733	0.0224228	0.479	480982	86.526
rs117319862	C	T	13	40830125	Forkhead box protein O1 | Inflammation	-0.0607171	0.140273	0.0109241	2.7276e-08	Restless_Legs_Syndrome	-0.0151136	0.0226181	0.504	480982	30.8923
rs114378739	T	C	2	183086642	Secreted frizzled-related protein 3 | Neurology	0.712196	0.00878589	0.0408935	6.25029e-68	Restless_Legs_Syndrome	0.0148886	0.0751731	0.843	480982	303.313
rs151314344	C	T	2	182855070	Secreted frizzled-related protein 3 | Neurology	0.641588	0.0263122	0.0235505	2.00909e-163	Restless_Legs_Syndrome	-0.0576291	0.0471895	0.222	480982	742.185
rs376381851	T	C	2	182873806	Secreted frizzled-related protein 3 | Neurology	0.255131	0.0207809	0.028382	2.49e-19	Restless_Legs_Syndrome	0.0324672	0.0787154	0.68	480982	80.8054
rs62198899	G	A	2	183567596	Secreted frizzled-related protein 3 | Neurology	-0.163414	0.0311359	0.021617	4.04483e-14	Restless_Legs_Syndrome	-0.0693501	0.0450852	0.124	480982	57.1462
rs7571161	C	T	2	182964508	Secreted frizzled-related protein 3 | Neurology	-0.223841	0.0372734	0.0198671	1.91073e-29	Restless_Legs_Syndrome	0.0676586	0.0410486	0.0993	480982	126.943
rs7607693	G	A	2	182826293	Secreted frizzled-related protein 3 | Neurology	-0.782686	0.0774755	0.0139849	1e-200	Restless_Legs_Syndrome	-0.0242927	0.0294223	0.409	480982	3132.25
rs77479712	C	T	2	182673223	Secreted frizzled-related protein 3 | Neurology	0.158171	0.017554	0.0284177	2.60771e-08	Restless_Legs_Syndrome	0.0178399	0.061568	0.772	480982	30.9796
rs11031006	A	G	11	30204981	Follitropin subunit beta | Cardiometabolic_II	-0.146851	0.142977	0.00726083	5.89386e-91	Restless_Legs_Syndrome	-0.0377019	0.0220433	0.0872	480982	409.055
rs31226	C	T	5	54031741	Follistatin | Inflammation	-0.141806	0.602504	0.00761229	1.88712e-77	Restless_Legs_Syndrome	-0.0217615	0.0163427	0.183	480982	347.023
rs1147707	T	C	3	120450401	Follistatin-related protein 1 | Cardiometabolic_II	-0.149402	0.394776	0.0078955	7.46277e-80	Restless_Legs_Syndrome	0.0178399	0.0161393	0.269	480982	358.058
rs1716839	A	G	3	120387589	Follistatin-related protein 1 | Cardiometabolic_II	0.101179	0.286312	0.00842665	3.26588e-33	Restless_Legs_Syndrome	-0.00803217	0.0179205	0.654	480982	144.169
rs112771868	G	A	21	46672164	Formimidoyltransferase-cyclodeaminase | Neurology_II	-0.140645	0.0330437	0.0214059	5.0188e-11	Restless_Legs_Syndrome	-0.0534008	0.0448702	0.234	480982	43.17
rs61735841	A	G	21	46138638	Formimidoyltransferase-cyclodeaminase | Neurology_II	-0.0996574	0.114977	0.0115026	4.55827e-18	Restless_Legs_Syndrome	-0.0161294	0.0254357	0.526	480982	75.0632
rs11579413	C	T	1	23646051	Tissue alpha-L-fucosidase | Cardiometabolic	-0.221376	0.299579	0.00480882	1e-200	Restless_Legs_Syndrome	-0.00904074	0.011308	0.424	480982	2119.26
rs140475877	T	C	1	23803127	Tissue alpha-L-fucosidase | Cardiometabolic	0.138455	0.0474815	0.0104558	5.01996e-40	Restless_Legs_Syndrome	0.0421012	0.0362904	0.246	480982	175.349
rs140568949	G	A	1	24146289	Tissue alpha-L-fucosidase | Cardiometabolic	0.116406	0.0228916	0.0150104	8.83487e-15	Restless_Legs_Syndrome	-0.0418642	0.056788	0.461	480982	60.1404
rs6424121	G	A	1	23880376	Tissue alpha-L-fucosidase | Cardiometabolic	0.0670567	0.704811	0.00534846	4.6505e-36	Restless_Legs_Syndrome	-0.00598207	0.0168769	0.723	480982	157.191
rs72650451	T	C	1	24230097	Tissue alpha-L-fucosidase | Cardiometabolic	-0.0620232	0.0596861	0.00925818	2.09411e-11	Restless_Legs_Syndrome	-0.0725707	0.0340762	0.0332	480982	44.8804
rs11101729	A	G	10	133383547	Fucose mutarotase | Inflammation_II	-0.0984391	0.0777539	0.0137026	6.77018e-13	Restless_Legs_Syndrome	0.0178399	0.0285459	0.532	480982	51.6095
rs11816588	C	T	10	133361096	Fucose mutarotase | Inflammation_II	0.503113	0.0325539	0.0207073	2.13796e-130	Restless_Legs_Syndrome	0.076961	0.0459141	0.0937	480982	590.315
rs7165790	G	A	15	90778205	Furin | Oncology	-0.0609515	0.341471	0.00779512	5.31618e-15	Restless_Legs_Syndrome	0.00796817	0.0168854	0.637	480982	61.1397
rs111994811	T	C	19	5772328	Galactoside 3_5 | Neurology	-0.297603	0.0380515	0.0191187	1.23709e-54	Restless_Legs_Syndrome	0.0685928	0.042556	0.107	480982	242.302
rs112742683	A	G	19	5813755	Galactoside 3_5 | Neurology	-1.05634	0.0457284	0.0176294	1e-200	Restless_Legs_Syndrome	-0.0397809	0.0389422	0.307	480982	3590.31
rs147271806	T	C	19	5813566	Galactoside 3_5 | Neurology	-0.341377	0.013908	0.0313002	1.07251e-27	Restless_Legs_Syndrome	0.00895974	0.065381	0.891	480982	118.953
rs4807770	G	T	19	5474579	Galactoside 3_5 | Neurology	-0.131454	0.0301072	0.0210626	4.3444e-10	Restless_Legs_Syndrome	-0.0833816	0.0476437	0.0801	480982	38.9515
rs7246884	G	A	19	5859657	Galactoside 3_5 | Neurology	0.206707	0.36728	0.00750144	3.78443e-167	Restless_Legs_Syndrome	0.0139029	0.0163451	0.395	480982	759.313
rs77201285	A	G	19	5996288	Galactoside 3_5 | Neurology	0.461321	0.0180123	0.0282447	5.7491e-60	Restless_Legs_Syndrome	0.0266419	0.06272	0.671	480982	266.767
rs111465795	C	T	14	65208074	Alpha- | Neurology	0.636324	0.0568524	0.0163594	1e-200	Restless_Legs_Syndrome	0.0168571	0.0341917	0.622	480982	1512.94
rs11627988	G	A	14	65319230	Alpha- | Neurology	-0.212488	0.0142964	0.0339757	3.99733e-10	Restless_Legs_Syndrome	0.103459	0.0656417	0.115	480982	39.114
rs117132445	G	A	14	66191829	Alpha- | Neurology	0.146844	0.064264	0.0155083	2.83204e-21	Restless_Legs_Syndrome	0.0506931	0.0318972	0.112	480982	89.657
rs117197166	T	C	14	65101479	Alpha- | Neurology	-0.223064	0.0377692	0.0202641	3.50348e-28	Restless_Legs_Syndrome	0.0516432	0.0394939	0.191	480982	121.173
rs141724599	A	G	14	65285753	Alpha- | Neurology	0.357977	0.0131832	0.0334905	1.1471e-26	Restless_Legs_Syndrome	-0.0790432	0.0737772	0.284	480982	114.253
rs71420498	G	A	14	65410919	Alpha- | Neurology	-0.159346	0.0409958	0.0197724	7.6913e-16	Restless_Legs_Syndrome	-0.0693501	0.036363	0.0565	480982	64.9477
rs78461609	C	A	14	65306742	Alpha- | Neurology	-0.298988	0.0459648	0.0181655	7.21938e-61	Restless_Legs_Syndrome	-0.00501254	0.044844	0.911	480982	270.902
rs7041781	G	A	9	69217427	Frataxin, mitochondrial | Oncology	0.0782615	0.382377	0.00778499	8.92278e-24	Restless_Legs_Syndrome	0.00399202	0.0171558	0.816	480982	101.06
rs1617607	G	A	19	35160628	FXYD domain-containing ion transport regulator 5 | Inflammation	-0.36616	0.796557	0.00949412	1e-200	Restless_Legs_Syndrome	0.002002	0.0183241	0.913	480982	1487.42
rs67857770	T	C	11	69292821	Galanin peptides [Cleaved into: Galanin; Galanin message-associated peptide | Inflammation	-0.060703	0.160373	0.00951634	1.78456e-10	Restless_Legs_Syndrome	0.0295588	0.0201806	0.143	480982	40.6893
rs13169441	C	T	5	154435275	Polypeptide N-acetylgalactosaminyltransferase 10 | Oncology	0.101643	0.196284	0.00929484	7.8001e-28	Restless_Legs_Syndrome	-0.0120726	0.0187653	0.52	480982	119.583
rs1366221	G	T	5	154118024	Polypeptide N-acetylgalactosaminyltransferase 10 | Oncology	0.320146	0.31204	0.00798809	1e-200	Restless_Legs_Syndrome	-0.0110609	0.016631	0.506	480982	1606.24
rs6861594	A	C	5	153834017	Polypeptide N-acetylgalactosaminyltransferase 10 | Oncology	-0.093248	0.272124	0.00826714	1.65959e-29	Restless_Legs_Syndrome	-0.0151136	0.0176562	0.392	480982	127.224
rs114052230	T	C	1	230275065	Polypeptide N-acetylgalactosaminyltransferase 2 | Oncology	0.222907	0.166185	0.0100454	4.29536e-109	Restless_Legs_Syndrome	-0.0130852	0.0224508	0.56	480982	492.394
rs4846913	A	C	1	230158968	Polypeptide N-acetylgalactosaminyltransferase 2 | Oncology	0.292429	0.606235	0.0073989	1e-200	Restless_Legs_Syndrome	-0.0188218	0.0155793	0.227	480982	1562.09
rs7548484	T	C	1	230054545	Polypeptide N-acetylgalactosaminyltransferase 2 | Oncology	-0.153085	0.0191596	0.0265479	8.09897e-09	Restless_Legs_Syndrome	0.120446	0.0525086	0.0218	480982	33.251
rs1020853	T	G	2	166023272	Polypeptide N-acetylgalactosaminyltransferase 3 | Inflammation	0.102647	0.286468	0.0082901	3.27793e-35	Restless_Legs_Syndrome	-0.0151136	0.016684	0.365	480982	153.311
rs2241462	C	T	2	165833126	Polypeptide N-acetylgalactosaminyltransferase 3 | Inflammation	-0.13945	0.756072	0.00875082	3.58509e-57	Restless_Legs_Syndrome	-0.0178399	0.0181632	0.326	480982	253.945
rs7593391	A	G	2	165539714	Polypeptide N-acetylgalactosaminyltransferase 3 | Inflammation	0.0480243	0.459784	0.00752881	1.78542e-10	Restless_Legs_Syndrome	0.00697561	0.0157578	0.658	480982	40.6883
rs777346	T	C	2	165679408	Polypeptide N-acetylgalactosaminyltransferase 3 | Inflammation	0.30656	0.501221	0.0074729	1e-200	Restless_Legs_Syndrome	-0.0158733	0.0152837	0.299	480982	1682.88
rs138028559	C	T	2	157276578	Polypeptide N-acetylgalactosaminyltransferase 5 | Cardiometabolic_II	-0.937959	0.0182367	0.0277672	1e-200	Restless_Legs_Syndrome	0.00995033	0.0603311	0.869	480982	1141.05
rs149456251	G	A	2	157117474	Polypeptide N-acetylgalactosaminyltransferase 5 | Cardiometabolic_II	-0.236472	0.0177843	0.0296364	1.47401e-15	Restless_Legs_Syndrome	-0.0565704	0.0724644	0.435	480982	63.6661
rs62175178	C	T	2	157189744	Polypeptide N-acetylgalactosaminyltransferase 5 | Cardiometabolic_II	-0.540254	0.0286158	0.0227732	2.07491e-124	Restless_Legs_Syndrome	-0.0242927	0.051632	0.638	480982	562.792
rs17323530	T	G	4	173228212	N-acetylgalactosaminyltransferase 7 | Oncology	0.0800859	0.233715	0.00887819	1.87197e-19	Restless_Legs_Syndrome	0.001998	0.0198937	0.92	480982	81.3698
rs2007041	C	T	21	33521888	Trifunctional purine biosynthetic protein adenosine-3 | Neurology_II	-0.12858	0.768804	0.00897472	1.48594e-46	Restless_Legs_Syndrome	0.0100503	0.0185025	0.587	480982	205.26
rs2279240	C	T	11	22675344	Growth arrest-specific protein 2 | Oncology_II	0.11438	0.706933	0.00843309	6.61912e-42	Restless_Legs_Syndrome	-0.00598207	0.0175357	0.733	480982	183.961
rs61966670	C	A	13	113883469	Growth arrest-specific protein 6 | Cardiometabolic	0.0707077	0.336043	0.00770933	4.65586e-20	Restless_Legs_Syndrome	-0.0212236	0.0159024	0.182	480982	84.1202
rs140108216	G	A	3	43633834	Golgi-associated kinase 1A | Cardiometabolic_II	0.175286	0.0258358	0.0249739	2.23821e-12	Restless_Legs_Syndrome	0.0497421	0.0439755	0.258	480982	49.2631
rs142515001	T	C	3	43471453	Golgi-associated kinase 1A | Cardiometabolic_II	-0.294606	0.0243919	0.0253017	2.47059e-31	Restless_Legs_Syndrome	0.0217615	0.0442664	0.623	480982	135.576
rs17470677	C	A	3	43135657	Golgi-associated kinase 1A | Cardiometabolic_II	0.356495	0.160151	0.0105231	1e-200	Restless_Legs_Syndrome	0.0129162	0.0216077	0.55	480982	1147.68
rs62246632	C	T	3	42802417	Golgi-associated kinase 1A | Cardiometabolic_II	-0.446158	0.129146	0.0115465	1e-200	Restless_Legs_Syndrome	-0.018164	0.0234712	0.439	480982	1493.06
rs73074932	A	G	3	43051942	Golgi-associated kinase 1A | Cardiometabolic_II	0.237787	0.0422524	0.0191956	3.0507e-35	Restless_Legs_Syndrome	0.112435	0.041543	0.0068	480982	153.452
rs2187313	C	T	21	44124713	Glutamine amidotransferase-like class 1 domain-containing protein 3B, mitochondrial | Cardiometabolic_II	-0.124353	0.81769	0.00990454	3.72563e-36	Restless_Legs_Syndrome	0.0110609	0.0261238	0.672	480982	157.632
rs35037885	G	A	1	89173679	Guanylate-binding protein 1 | Neurology_II	0.127563	0.232754	0.00890032	1.37278e-46	Restless_Legs_Syndrome	0.00895974	0.0112309	0.425	480982	205.418
rs35584712	A	G	1	88951254	Guanylate-binding protein 2 | Inflammation	0.222627	0.011976	0.0375077	2.92981e-09	Restless_Legs_Syndrome	-0.0110609	0.0703128	0.875	480982	35.2302
rs7531439	C	A	1	89088541	Guanylate-binding protein 2 | Inflammation	0.124449	0.790467	0.00946279	1.66994e-39	Restless_Legs_Syndrome	0.0253178	0.0191873	0.187	480982	172.959
rs143097732	A	C	1	89168548	Guanylate-binding protein 4 | Neurology	0.491486	0.0133977	0.034208	8.2699e-47	Restless_Legs_Syndrome	-0.040822	0.0651609	0.531	480982	206.427
rs60788429	T	C	1	89010411	Guanylate-binding protein 4 | Neurology	0.508873	0.215628	0.0102579	1e-200	Restless_Legs_Syndrome	0.0227395	0.0196841	0.248	480982	2460.94
rs113791741	G	A	4	71394578	Vitamin D-binding protein | Inflammation_II	-0.151007	0.0253513	0.0241638	4.12344e-10	Restless_Legs_Syndrome	0.0363319	0.0498379	0.466	480982	39.0538
rs114372900	T	G	4	71624002	Vitamin D-binding protein | Inflammation_II	-0.349782	0.0157102	0.0328404	1.72544e-26	Restless_Legs_Syndrome	0.0610951	0.0604283	0.312	480982	113.443
rs114398069	A	G	4	71991415	Vitamin D-binding protein | Inflammation_II	-0.361882	0.0219444	0.0258101	1.16038e-44	Restless_Legs_Syndrome	0.0285875	0.0523488	0.585	480982	196.587
rs114737000	G	A	4	71783222	Vitamin D-binding protein | Inflammation_II	0.915933	0.032557	0.0215301	1e-200	Restless_Legs_Syndrome	0.0916672	0.0454698	0.0438	480982	1809.82
rs114835516	A	G	4	71798309	Vitamin D-binding protein | Inflammation_II	-0.445868	0.0229288	0.0259356	3.08248e-66	Restless_Legs_Syndrome	-0.0736465	0.0550553	0.181	480982	295.543
rs115050441	T	G	4	71729351	Vitamin D-binding protein | Inflammation_II	0.970215	0.0121875	0.0367613	1.6788e-153	Restless_Legs_Syndrome	-0.0888312	0.0679332	0.191	480982	696.553
rs115280883	T	C	4	72265216	Vitamin D-binding protein | Inflammation_II	0.622281	0.0105765	0.0390875	4.58775e-57	Restless_Legs_Syndrome	-0.00904074	0.0765611	0.906	480982	253.453
rs116534051	A	G	4	71761808	Vitamin D-binding protein | Inflammation_II	-0.328324	0.0218858	0.0272781	2.29298e-33	Restless_Legs_Syndrome	0.0440169	0.0516396	0.394	480982	144.87
rs12508519	C	T	4	71937829	Vitamin D-binding protein | Inflammation_II	-0.260541	0.0259756	0.0244012	1.29897e-26	Restless_Legs_Syndrome	0.0449734	0.0409419	0.272	480982	114.007
rs144407047	C	A	4	71749051	Vitamin D-binding protein | Inflammation_II	-0.452142	0.0285324	0.0234246	5.16654e-83	Restless_Legs_Syndrome	0.0704585	0.0513469	0.17	480982	372.568
rs145892521	G	A	4	71690739	Vitamin D-binding protein | Inflammation_II	-0.381549	0.0217077	0.0263489	1.6062e-47	Restless_Legs_Syndrome	-0.0335568	0.0589207	0.569	480982	209.689
rs148189294	A	G	4	71575200	Vitamin D-binding protein | Inflammation_II	0.817705	0.0391725	0.020991	1e-200	Restless_Legs_Syndrome	-0.0304592	0.0372077	0.413	480982	1517.49
rs544880695	C	T	4	71832334	Vitamin D-binding protein | Inflammation_II	-0.425891	0.0148596	0.0326405	6.53131e-39	Restless_Legs_Syndrome	0.0676586	0.0601929	0.261	480982	170.249
rs6843222	T	C	4	71804227	Vitamin D-binding protein | Inflammation_II	-0.212025	0.0119848	0.0349322	1.28212e-09	Restless_Legs_Syndrome	0.0468836	0.0865431	0.588	480982	36.8402
rs72645662	T	C	4	71815851	Vitamin D-binding protein | Inflammation_II	0.876885	0.0244607	0.0248578	1e-200	Restless_Legs_Syndrome	-0.0932124	0.056619	0.0997	480982	1244.4
rs72651860	A	G	4	71626320	Vitamin D-binding protein | Inflammation_II	0.859638	0.0101412	0.0400539	3.52371e-102	Restless_Legs_Syndrome	-0.0512933	0.0764036	0.502	480982	460.619
rs75980237	G	T	4	71724663	Vitamin D-binding protein | Inflammation_II	0.939417	0.0531967	0.0172408	1e-200	Restless_Legs_Syndrome	-0.0377019	0.0361514	0.297	480982	2968.94
rs78774437	C	T	4	71581987	Vitamin D-binding protein | Inflammation_II	-0.154149	0.0261509	0.0236253	6.8124e-11	Restless_Legs_Syndrome	0.00697561	0.0560749	0.901	480982	42.5723
rs12563495	A	G	1	93919068	Glutamate--cysteine ligase regulatory subunit | Cardiometabolic_II	-0.0602814	0.508741	0.00766648	3.75059e-15	Restless_Legs_Syndrome	-0.0273712	0.0156294	0.0799	480982	61.8265
rs116903138	A	G	9	76605647	Beta-1,3-galactosyl-O-glycosyl-glycoprotein beta-1,6-N-acetylglucosaminyltransferase | Oncology	0.165655	0.0270611	0.0245716	1.56531e-11	Restless_Legs_Syndrome	0.0168571	0.0448461	0.707	480982	45.4509
rs62565665	A	G	9	76288788	Beta-1,3-galactosyl-O-glycosyl-glycoprotein beta-1,6-N-acetylglucosaminyltransferase | Oncology	-0.225222	0.059822	0.0158721	1.06047e-45	Restless_Legs_Syndrome	0.0227395	0.0327898	0.488	480982	201.351
rs785906	T	C	9	76523280	Beta-1,3-galactosyl-O-glycosyl-glycoprotein beta-1,6-N-acetylglucosaminyltransferase | Oncology	0.167126	0.261676	0.00846513	9.22571e-87	Restless_Legs_Syndrome	0.0178399	0.0173558	0.304	480982	389.781
rs927632	T	G	9	76545077	Beta-1,3-galactosyl-O-glycosyl-glycoprotein beta-1,6-N-acetylglucosaminyltransferase | Oncology	0.0990585	0.388815	0.00769812	6.82653e-38	Restless_Legs_Syndrome	0.0009995	0.0181155	0.956	480982	165.582
rs3195944	G	A	19	18365901	Growth/differentiation factor 15 | Cardiometabolic	0.378743	0.135932	0.00938033	1e-200	Restless_Legs_Syndrome	-0.0397809	0.0235951	0.0918	480982	1630.25
rs72995433	C	T	19	18583162	Growth/differentiation factor 15 | Cardiometabolic	-0.116735	0.025022	0.0201894	7.38346e-09	Restless_Legs_Syndrome	0.0372958	0.0489381	0.446	480982	33.4315
rs78030362	G	A	19	18464383	Growth/differentiation factor 15 | Cardiometabolic	-0.12858	0.0725463	0.0122225	6.99359e-26	Restless_Legs_Syndrome	-0.00400802	0.0309614	0.897	480982	110.669
rs115860008	A	G	5	37586676	Glial cell line-derived neurotrophic factor | Neurology	0.155877	0.0269972	0.0233461	2.44231e-11	Restless_Legs_Syndrome	-0.0151136	0.0350141	0.666	480982	44.5795
rs11958863	T	G	5	37912641	Glial cell line-derived neurotrophic factor | Neurology	0.18903	0.173446	0.00983604	2.61216e-82	Restless_Legs_Syndrome	-0.0100503	0.0216832	0.643	480982	369.335
rs2013340	G	A	5	38099510	Glial cell line-derived neurotrophic factor | Neurology	0.144885	0.0463216	0.0176738	2.45019e-16	Restless_Legs_Syndrome	-0.0242927	0.0375797	0.518	480982	67.2027
rs62360373	A	G	5	37820639	Glial cell line-derived neurotrophic factor | Neurology	-0.393059	0.0951924	0.0127449	1e-200	Restless_Legs_Syndrome	-0.0304592	0.0272691	0.264	480982	951.136
rs143360647	T	C	17	44779807	Glial fibrillary acidic protein | Oncology	-0.104866	0.0349823	0.019152	4.36375e-08	Restless_Legs_Syndrome	0.0305292	0.0434215	0.482	480982	29.9807
rs59291670	T	C	17	44914081	Glial fibrillary acidic protein | Oncology	0.277537	0.0214784	0.0239523	4.79181e-31	Restless_Legs_Syndrome	0.0227395	0.0535329	0.671	480982	134.26
rs61516948	T	C	16	1973321	FAD-linked sulfhydryl oxidase ALR | Oncology	-0.10356	0.126032	0.0114198	1.2067e-19	Restless_Legs_Syndrome	-0.0151136	0.0283532	0.594	480982	82.237
rs11197603	C	T	10	116242259	GDNF family receptor alpha-1 | Oncology	-0.303471	0.147994	0.0101237	2.00909e-197	Restless_Legs_Syndrome	-0.00400802	0.0202366	0.843	480982	898.578
rs11197666	T	C	10	116408352	GDNF family receptor alpha-1 | Oncology	0.121873	0.0342442	0.0197143	6.33111e-10	Restless_Legs_Syndrome	0.0246926	0.0415165	0.552	480982	38.2166
rs11599874	C	T	10	116066206	GDNF family receptor alpha-1 | Oncology	-0.105078	0.191411	0.00913372	1.25372e-30	Restless_Legs_Syndrome	-0.0140989	0.0198259	0.477	480982	132.351
rs145594552	C	T	8	21640123	GDNF family receptor alpha-2 | Oncology	-0.167594	0.0262954	0.0254734	4.73042e-11	Restless_Legs_Syndrome	0.0944007	0.0535814	0.0781	480982	43.2856
rs150868293	A	G	8	21826786	GDNF family receptor alpha-2 | Oncology	-0.167061	0.171693	0.0101127	2.63937e-61	Restless_Legs_Syndrome	0.0295588	0.0208358	0.156	480982	272.908
rs571549558	C	T	8	21712630	GDNF family receptor alpha-2 | Oncology	0.18806	0.0638981	0.0159688	5.14399e-32	Restless_Legs_Syndrome	0.0188218	0.0325416	0.563	480982	138.691
[truncated: 2,843 more rows]

## Sheet: S2
Table S2: MR results of the cis-pQTLs and RLS discoveries in IVW or Wald ratio methods.
exposure	id.outcome	method	nsnp	b	se	pval	lo_ci	up_ci	or	or_lci95	or_uci95	p_fdr
Mannosyl-oligosaccharide 1,2-alpha-mannosidase IB | Cardiometabolic_II	Restless_Legs_Syndrome	Inverse variance weighted	5	-0.379371	0.0708429	8.55e-08	-0.518223	-0.240519	0.684292	0.595578	0.78622	0.000101238
Neogenin | Neurology_II	Restless_Legs_Syndrome	Wald ratio	1	-0.863121	0.238569	0.000297	-1.33072	-0.395525	0.421844	0.264288	0.673327	0.0967715
Tumor necrosis factor ligand superfamily member 11 | Inflammation	Restless_Legs_Syndrome	Wald ratio	1	0.49555	0.137103	0.000301	0.226828	0.764272	1.6414	1.25461	2.14743	0.0967715
Cathepsin B | Cardiometabolic	Restless_Legs_Syndrome	Inverse variance weighted	6	-0.171311	0.0481208	0.000370813	-0.265628	-0.0769946	0.842559	0.766724	0.925895	0.12956
Cell growth regulator with EF hand domain protein 1 | Cardiometabolic	Restless_Legs_Syndrome	Inverse variance weighted	10	-0.147605	0.0417243	0.000403734	-0.229385	-0.0658256	0.862772	0.795022	0.936294	0.12956
2'-deoxynucleoside 5'-phosphate N-hydrolase 1 | Inflammation	Restless_Legs_Syndrome	Inverse variance weighted	3	-0.187542	0.0533358	0.000437703	-0.29208	-0.0830034	0.828995	0.746709	0.920348	0.12956
Desmoglein-3 | Oncology	Restless_Legs_Syndrome	Inverse variance weighted	2	0.222064	0.0651686	0.000655542	0.0943334	0.349794	1.24865	1.09893	1.41878	0.155232
Macrophage-capping protein | Oncology	Restless_Legs_Syndrome	Inverse variance weighted	5	-0.151155	0.0459308	0.000998551	-0.24118	-0.0611309	0.859714	0.7857	0.9407	0.183902
3'-5' exoribonuclease 1 | Oncology_II	Restless_Legs_Syndrome	Wald ratio	1	0.727039	0.222238	0.00107	0.291452	1.16263	2.06894	1.33837	3.19832	0.229337
Draxin | Neurology	Restless_Legs_Syndrome	Inverse variance weighted	3	0.150247	0.0459906	0.00108726	0.0601058	0.240389	1.16212	1.06195	1.27174	0.183902
Angiotensin-converting enzyme | Inflammation_II	Restless_Legs_Syndrome	Inverse variance weighted	5	-0.129076	0.0408489	0.00157857	-0.20914	-0.0490121	0.878907	0.811282	0.95217	0.233628
Inhibin beta C chain | Neurology	Restless_Legs_Syndrome	Inverse variance weighted	4	0.321776	0.103458	0.00186956	0.118998	0.524554	1.37958	1.12637	1.68971	0.245951
Killer cell immunoglobulin-like receptor 3DL2 | Oncology_II	Restless_Legs_Syndrome	Wald ratio	1	-0.415026	0.140836	0.00321	-0.691064	-0.138988	0.660323	0.501043	0.870239	0.473064
Apolipoprotein A-I | Inflammation_II	Restless_Legs_Syndrome	Wald ratio	1	0.737286	0.254225	0.00373	0.239006	1.23557	2.09026	1.26999	3.44033	0.473064
Sorting nexin-15 | Inflammation_II	Restless_Legs_Syndrome	Inverse variance weighted	4	-0.131832	0.0454663	0.00373688	-0.220946	-0.0427183	0.876488	0.80176	0.958181	0.442447
Protein FAM171B | Oncology_II	Restless_Legs_Syndrome	Wald ratio	1	0.767407	0.271269	0.00467	0.235721	1.29909	2.15417	1.26582	3.66597	0.473064
Trypsin-2 | Cardiometabolic	Restless_Legs_Syndrome	Wald ratio	1	-0.32966	0.117841	0.00515	-0.560629	-0.0986917	0.719168	0.57085	0.906022	0.473064
C-X-C motif chemokine 10 | Inflammation	Restless_Legs_Syndrome	Inverse variance weighted	2	0.437771	0.157416	0.00541966	0.129234	0.746307	1.54925	1.13796	2.1092	0.520097
Histidine-rich glycoprotein | Inflammation_II	Restless_Legs_Syndrome	Inverse variance weighted	2	-0.117463	0.042474	0.00568293	-0.200712	-0.0342143	0.889173	0.818148	0.966364	0.520097
Sulfhydryl oxidase 1 | Inflammation_II	Restless_Legs_Syndrome	Inverse variance weighted	5	-0.0922875	0.0333896	0.00571053	-0.157731	-0.0268438	0.911843	0.854079	0.973513	0.520097
Pleckstrin homology-like domain family B member 1 | Oncology_II	Restless_Legs_Syndrome	Wald ratio	1	0.976266	0.357583	0.00633	0.275403	1.67713	2.65452	1.31706	5.35017	0.508774
Vitamin K-dependent protein S | Inflammation_II	Restless_Legs_Syndrome	Inverse variance weighted	3	-0.42141	0.154574	0.00640567	-0.724376	-0.118444	0.656121	0.484627	0.888302	0.541737
T-cell surface glycoprotein CD5 | Oncology	Restless_Legs_Syndrome	Inverse variance weighted	2	0.389002	0.149266	0.00915793	0.0964409	0.681563	1.47551	1.10124	1.97697	0.634273
Tumor necrosis factor receptor superfamily member 13C | Inflammation	Restless_Legs_Syndrome	Inverse variance weighted	3	0.125098	0.0480127	0.00917339	0.0309933	0.219203	1.13326	1.03148	1.24508	0.634273
Group 10 secretory phospholipase A2 | Neurology	Restless_Legs_Syndrome	Inverse variance weighted	3	0.217896	0.0840849	0.00955908	0.0530899	0.382703	1.24346	1.05452	1.46624	0.634273
Ecto-ADP-ribosyltransferase 3 | Cardiometabolic	Restless_Legs_Syndrome	Inverse variance weighted	3	0.151843	0.0586631	0.00964266	0.0368631	0.266823	1.16398	1.03755	1.30581	0.634273
Complement C1q tumor necrosis factor-related protein 1 | Cardiometabolic	Restless_Legs_Syndrome	Wald ratio	1	-0.176888	0.0689464	0.0103	-0.312023	-0.0417534	0.837873	0.731964	0.959106	0.72659
CD48 antigen | Inflammation	Restless_Legs_Syndrome	Inverse variance weighted	3	-0.0715088	0.0279942	0.0106367	-0.126377	-0.0166402	0.930988	0.881282	0.983498	0.659454
CMRF35-like molecule 8 | Inflammation_II	Restless_Legs_Syndrome	Inverse variance weighted	2	-0.126639	0.0498913	0.0111394	-0.224426	-0.0288518	0.881052	0.798975	0.97156	0.659454
Ribulose-phosphate 3-epimerase | Oncology_II	Restless_Legs_Syndrome	Wald ratio	1	-0.680744	0.26872	0.0113	-1.20744	-0.154053	0.50624	0.298963	0.857227	0.72659
Chymotrypsinogen B | Neurology	Restless_Legs_Syndrome	Inverse variance weighted	5	-0.0974792	0.0388753	0.0121595	-0.173675	-0.0212835	0.907121	0.84057	0.978941	0.685562
Protein-lysine methyltransferase METTL21D | Oncology_II	Restless_Legs_Syndrome	Wald ratio	1	0.692956	0.277437	0.0125	0.149179	1.23673	1.99962	1.16088	3.44434	0.730682
NKG2-D type II integral membrane protein | Neurology_II	Restless_Legs_Syndrome	Inverse variance weighted	4	-0.0895337	0.0362308	0.0134659	-0.160546	-0.0185213	0.914357	0.851679	0.981649	0.697538
Complement factor H-related protein 4 | Inflammation_II	Restless_Legs_Syndrome	Inverse variance weighted	6	0.081173	0.0328773	0.0135501	0.0167336	0.145612	1.08456	1.01687	1.15675	0.697538
5-phosphohydroxy-L-lysine phospho-lyase | Inflammation_II	Restless_Legs_Syndrome	Inverse variance weighted	5	-0.156622	0.0654001	0.0166278	-0.284806	-0.0284382	0.855027	0.75216	0.971962	0.713167
Secretoglobin family 3A member 1 | Inflammation_II	Restless_Legs_Syndrome	Inverse variance weighted	2	-0.27834	0.1174	0.017747	-0.508444	-0.0482346	0.75704	0.60143	0.95291	0.713167
Tumor necrosis factor | Inflammation	Restless_Legs_Syndrome	Inverse variance weighted	2	-0.457564	0.193492	0.018041	-0.836808	-0.0783206	0.632823	0.433091	0.924668	0.713167
Programmed cell death 1 ligand 2 | Oncology	Restless_Legs_Syndrome	Inverse variance weighted	4	0.18981	0.080714	0.0186908	0.031611	0.34801	1.20902	1.03212	1.41625	0.713167
Protein ABHD14B | Neurology	Restless_Legs_Syndrome	Inverse variance weighted	2	0.137248	0.0583849	0.0187358	0.0228137	0.251683	1.14711	1.02308	1.28619	0.713167
Interleukin-12 subunit beta | Inflammation	Restless_Legs_Syndrome	Inverse variance weighted	6	-0.0875909	0.0374232	0.0192551	-0.16094	-0.0142416	0.916136	0.851343	0.985859	0.713167
Citron Rho-interacting kinase | Neurology_II	Restless_Legs_Syndrome	Inverse variance weighted	2	0.576881	0.24679	0.0194111	0.0931729	1.06059	1.78048	1.09765	2.88807	0.713167
Tumor necrosis factor ligand superfamily member 13B | Cardiometabolic	Restless_Legs_Syndrome	Inverse variance weighted	4	0.274795	0.117678	0.0195356	0.0441468	0.505444	1.31626	1.04514	1.65772	0.713167
Killer cell immunoglobulin-like receptor 2DL2 | Oncology_II	Restless_Legs_Syndrome	Inverse variance weighted	2	-0.0753308	0.0323291	0.0197995	-0.138696	-0.0119659	0.927437	0.870493	0.988105	0.713167
Actin filament-associated protein 1 | Inflammation_II	Restless_Legs_Syndrome	Inverse variance weighted	7	-0.0563058	0.0243241	0.0206231	-0.103981	-0.00863053	0.94525	0.901242	0.991407	0.713167
Extracellular superoxide dismutase | Inflammation_II	Restless_Legs_Syndrome	Inverse variance weighted	3	-0.120282	0.0520115	0.020744	-0.222225	-0.0183398	0.88667	0.800735	0.981827	0.713167
Glutathione reductase, mitochondrial | Inflammation_II	Restless_Legs_Syndrome	Wald ratio	1	0.320106	0.139018	0.0213	0.0476309	0.592581	1.37727	1.04878	1.80865	0.815806
Tumor necrosis factor | Cardiometabolic	Restless_Legs_Syndrome	Inverse variance weighted	2	-0.397638	0.173263	0.0217337	-0.737234	-0.0580415	0.671905	0.478435	0.943611	0.713167
Centrosomal protein of 170 kDa | Cardiometabolic_II	Restless_Legs_Syndrome	Wald ratio	1	0.539225	0.235076	0.0218	0.0784764	0.999973	1.71468	1.08164	2.71821	0.815806
CD177 antigen | Neurology	Restless_Legs_Syndrome	Inverse variance weighted	7	0.068086	0.0297463	0.0220857	0.00978327	0.126389	1.07046	1.00983	1.13472	0.713167
Prostaglandin reductase 1 | Cardiometabolic_II	Restless_Legs_Syndrome	Inverse variance weighted	9	0.0761595	0.0333236	0.0222865	0.0108452	0.141474	1.07913	1.0109	1.15197	0.713167
Fatty acid-binding protein, adipocyte | Cardiometabolic	Restless_Legs_Syndrome	Wald ratio	1	0.479057	0.212542	0.0242	0.0624744	0.895639	1.61455	1.06447	2.4489	0.815806
Endoplasmic reticulum resident protein 44 | Oncology	Restless_Legs_Syndrome	Wald ratio	1	0.712218	0.318193	0.0252	0.0885603	1.33588	2.03851	1.0926	3.80332	0.815806
Ficolin-2 | Cardiometabolic	Restless_Legs_Syndrome	Inverse variance weighted	4	0.0747013	0.0334097	0.0253573	0.00921827	0.140184	1.07756	1.00926	1.15049	0.754493
Tumor necrosis factor ligand superfamily member 14 | Neurology	Restless_Legs_Syndrome	Inverse variance weighted	5	0.118762	0.0531298	0.0253962	0.0146278	0.222897	1.1261	1.01474	1.24969	0.754493
Receptor-type tyrosine-protein phosphatase mu | Inflammation	Restless_Legs_Syndrome	Inverse variance weighted	4	0.343813	0.153907	0.0254896	0.0421552	0.64547	1.41031	1.04306	1.90688	0.754493
Succinate-semialdehyde dehydrogenase, mitochondrial | Neurology_II	Restless_Legs_Syndrome	Inverse variance weighted	2	0.211757	0.0968934	0.0288549	0.0218459	0.401668	1.23585	1.02209	1.49432	0.82348
Platelet glycoprotein V | Inflammation_II	Restless_Legs_Syndrome	Wald ratio	1	-0.358338	0.164317	0.0292	-0.680398	-0.0362771	0.698837	0.506415	0.964373	0.815806
Pro-cathepsin H [Cleaved into: Cathepsin H mini chain; Cathepsin H | Cardiometabolic	Restless_Legs_Syndrome	Inverse variance weighted	11	-0.0441237	0.0202345	0.0292113	-0.0837832	-0.00446419	0.956836	0.919631	0.995546	0.82348
C-C motif chemokine 19 | Neurology	Restless_Legs_Syndrome	Wald ratio	1	-0.487514	0.224924	0.0302	-0.928366	-0.0466622	0.614151	0.395199	0.95441	0.815806
Calcium/calmodulin-dependent protein kinase kinase 1 | Oncology	Restless_Legs_Syndrome	Wald ratio	1	-0.667659	0.314216	0.0336	-1.28352	-0.0517952	0.512908	0.27706	0.949523	0.815806
Proheparin-binding EGF-like growth factor [Cleaved into: Heparin-binding EGF-like growth factor | Oncology	Restless_Legs_Syndrome	Wald ratio	1	0.707356	0.333647	0.034	0.0534075	1.3613	2.02862	1.05486	3.90128	0.815806
Cytokine-like protein 1 | Cardiometabolic_II	Restless_Legs_Syndrome	Inverse variance weighted	7	-0.0642347	0.0303825	0.0344983	-0.123784	-0.00468495	0.937785	0.88357	0.995326	0.947232
Annexin A4 | Cardiometabolic	Restless_Legs_Syndrome	Wald ratio	1	-0.715397	0.338755	0.0347	-1.37936	-0.0514373	0.488998	0.25174	0.949863	0.815806
C-C motif chemokine 28 | Inflammation	Restless_Legs_Syndrome	Wald ratio	1	-0.586264	0.277761	0.0348	-1.13068	-0.0418525	0.556402	0.322815	0.959011	0.815806
von Willebrand factor A domain-containing protein 1 | Oncology	Restless_Legs_Syndrome	Inverse variance weighted	4	0.0928114	0.0440692	0.0352012	0.0064357	0.179187	1.09725	1.00646	1.19624	0.947232
Ataxin-2-like protein | Neurology_II	Restless_Legs_Syndrome	Wald ratio	1	-0.658123	0.313173	0.0356	-1.27194	-0.0443037	0.517822	0.280286	0.956663	0.815806
Caspase-8 | Oncology	Restless_Legs_Syndrome	Wald ratio	1	0.148132	0.0712076	0.0375	0.00856474	0.287698	1.15967	1.0086	1.33336	0.815806
Disintegrin and metalloproteinase domain-containing protein 23 | Inflammation	Restless_Legs_Syndrome	Inverse variance weighted	7	0.0654817	0.0315404	0.0378828	0.00366248	0.127301	1.06767	1.00367	1.13576	0.99674
Protein O-GlcNAcase | Oncology_II	Restless_Legs_Syndrome	Wald ratio	1	0.264902	0.127739	0.0381	0.0145338	0.51527	1.3033	1.01464	1.67409	0.815806
Erythroid membrane-associated protein | Inflammation_II	Restless_Legs_Syndrome	Wald ratio	1	-0.358911	0.175109	0.0404	-0.702125	-0.0156961	0.698437	0.495531	0.984426	0.815806
Signal-regulatory protein beta-1 | Inflammation	Restless_Legs_Syndrome	Inverse variance weighted	2	0.0860809	0.0420325	0.0405637	0.00369729	0.168465	1.08989	1.0037	1.18349	0.996953
Histo-blood group ABO system transferase | Inflammation_II	Restless_Legs_Syndrome	Inverse variance weighted	7	0.0567683	0.0278079	0.0412068	0.00226476	0.111272	1.05841	1.00227	1.1177	0.996953
Lithostathine-1-alpha | Cardiometabolic	Restless_Legs_Syndrome	Inverse variance weighted	2	0.122671	0.0602738	0.0418279	0.00453429	0.240807	1.13051	1.00454	1.27228	0.996953
2-iminobutanoate/2-iminopropanoate deaminase | Inflammation_II	Restless_Legs_Syndrome	Wald ratio	1	-0.642884	0.316144	0.042	-1.26253	-0.0232429	0.525774	0.282939	0.977025	0.815806
Mesencephalic astrocyte-derived neurotrophic factor | Inflammation	Restless_Legs_Syndrome	Wald ratio	1	-0.467675	0.230653	0.0426	-0.919755	-0.0155946	0.626457	0.398617	0.984526	0.815806
CD276 antigen | Inflammation	Restless_Legs_Syndrome	Inverse variance weighted	5	-0.0690725	0.0341508	0.0431171	-0.136008	-0.00213694	0.933259	0.872836	0.997865	0.996953
Fructose-2,6-bisphosphatase TIGAR | Neurology	Restless_Legs_Syndrome	Wald ratio	1	-0.548615	0.27226	0.0439	-1.08224	-0.0149864	0.577749	0.338834	0.985125	0.815806
Pentraxin-related protein PTX3 | Inflammation	Restless_Legs_Syndrome	Wald ratio	1	-0.604441	0.300248	0.0441	-1.19293	-0.0159549	0.54638	0.303332	0.984172	0.815806
Leucine-rich repeat-containing protein 37A2 | Oncology_II	Restless_Legs_Syndrome	Inverse variance weighted	7	0.049484	0.0246234	0.0444702	0.00122209	0.0977459	1.05073	1.00122	1.10268	0.996953
Beta-ureidopropionase | Cardiometabolic_II	Restless_Legs_Syndrome	Wald ratio	1	0.82263	0.410169	0.0449	0.0186996	1.62656	2.27648	1.01888	5.08635	0.815806
Killer cell immunoglobulin-like receptor 2DL3 | Oncology	Restless_Legs_Syndrome	Inverse variance weighted	4	-0.119451	0.0596868	0.0453601	-0.236437	-0.00246505	0.887407	0.789435	0.997538	0.996953
Aminoacylase-1 | Cardiometabolic	Restless_Legs_Syndrome	Wald ratio	1	-0.260669	0.130755	0.0462	-0.516949	-0.00438834	0.770536	0.596337	0.995621	0.815806
Methylated-DNA--protein-cysteine methyltransferase | Inflammation	Restless_Legs_Syndrome	Inverse variance weighted	4	0.1231	0.0619716	0.046989	0.00163602	0.244565	1.131	1.00164	1.27707	0.996953
Methenyltetrahydrofolate synthase domain-containing protein | Oncology_II	Restless_Legs_Syndrome	Inverse variance weighted	3	0.0742679	0.0374125	0.047132	0.000939493	0.147596	1.0771	1.00094	1.15904	0.996953
Protein kinase C-binding protein NELL2 | Inflammation	Restless_Legs_Syndrome	Inverse variance weighted	2	0.163872	0.0825782	0.0472064	0.00201854	0.325725	1.17806	1.00202	1.38503	0.996953
Zinc transporter ZIP5 | Inflammation	Restless_Legs_Syndrome	Wald ratio	1	-0.415943	0.209691	0.0473	-0.826937	-0.00494954	0.659718	0.437387	0.995063	0.815806
Pantetheinase | Inflammation_II	Restless_Legs_Syndrome	Inverse variance weighted	7	-0.0634338	0.0320572	0.047842	-0.126266	-0.000601697	0.938536	0.88138	0.999398	0.996953
Scrapie-responsive protein 1 | Cardiometabolic_II	Restless_Legs_Syndrome	Wald ratio	1	0.602002	0.304719	0.0482	0.00475388	1.19925	1.82577	1.00477	3.31763	0.815806
Tumor necrosis factor receptor superfamily member 1A | Neurology	Restless_Legs_Syndrome	Wald ratio	1	-0.371167	0.187959	0.0483	-0.739568	-0.00276665	0.689929	0.47732	0.997237	0.815806
Hypoxia up-regulated protein 1 | Cardiometabolic	Restless_Legs_Syndrome	Wald ratio	1	0.177004	0.0900729	0.0494	0.000461446	0.353547	1.19364	1.00046	1.42411	0.815806
Pleiotrophin | Cardiometabolic	Restless_Legs_Syndrome	Wald ratio	1	0.437709	0.223909	0.0506	-0.00115165	0.87657	1.54915	0.998849	2.40264	0.815806
SPARC | Oncology	Restless_Legs_Syndrome	Wald ratio	1	-0.511052	0.261766	0.0509	-1.02411	0.00200987	0.599864	0.359114	1.00201	0.815806
DnaJ homolog subfamily B member 14 | Oncology_II	Restless_Legs_Syndrome	Wald ratio	1	0.650314	0.333241	0.051	-0.00283929	1.30347	1.91614	0.997165	3.68204	0.815806
Vascular endothelial growth factor B | Inflammation_II	Restless_Legs_Syndrome	Inverse variance weighted	3	-0.195899	0.100471	0.0511991	-0.392822	0.00102408	0.822095	0.675149	1.00102	0.996953
Trefoil factor 3 | Cardiometabolic	Restless_Legs_Syndrome	Inverse variance weighted	3	-0.152547	0.0784392	0.0518009	-0.306288	0.00119351	0.858518	0.736174	1.00119	0.996953
Eotaxin | Inflammation	Restless_Legs_Syndrome	Wald ratio	1	-0.317142	0.163281	0.0521	-0.637173	0.002889	0.728228	0.528785	1.00289	0.815806
Gastric triacylglycerol lipase | Cardiometabolic_II	Restless_Legs_Syndrome	Inverse variance weighted	2	-0.107876	0.0556935	0.0527497	-0.217036	0.00128291	0.897739	0.804901	1.00128	0.996953
Mothers against decapentaplegic homolog 3 | Oncology_II	Restless_Legs_Syndrome	Inverse variance weighted	2	-0.140841	0.072839	0.0531629	-0.283605	0.00192331	0.868627	0.753064	1.00193	0.996953
Peroxidasin-like protein | Oncology_II	Restless_Legs_Syndrome	Inverse variance weighted	3	0.123028	0.0637412	0.053593	-0.0019051	0.24796	1.13092	0.998097	1.28141	0.996953
Pseudokinase FAM20A | Cardiometabolic_II	Restless_Legs_Syndrome	Inverse variance weighted	4	-0.106216	0.055135	0.0540449	-0.214281	0.00184832	0.89923	0.807122	1.00185	0.996953
Vesicle transport through interaction with t-SNAREs homolog 1A | Inflammation_II	Restless_Legs_Syndrome	Wald ratio	1	0.570372	0.297609	0.0553	-0.0129425	1.15369	1.76892	0.987141	3.16986	0.815806
Glutathione S-transferase A3 | Oncology	Restless_Legs_Syndrome	Inverse variance weighted	2	0.0964992	0.0503623	0.0553524	-0.00221091	0.195209	1.10131	0.997792	1.21557	0.996953
Glutathione S-transferase A1 | Cardiometabolic	Restless_Legs_Syndrome	Inverse variance weighted	2	0.0979903	0.0511947	0.055611	-0.0023513	0.198332	1.10295	0.997651	1.21937	0.996953
C-type lectin domain family 5 member A | Cardiometabolic	Restless_Legs_Syndrome	Inverse variance weighted	3	0.087004	0.0456952	0.0569091	-0.00255855	0.176567	1.0909	0.997445	1.19311	0.996953
Vascular non-inflammatory molecule 2 | Oncology	Restless_Legs_Syndrome	Inverse variance weighted	5	0.0584551	0.0307951	0.0576704	-0.00190329	0.118814	1.0602	0.998099	1.12616	0.996953
PDZ domain-containing protein GIPC2 | Neurology_II	Restless_Legs_Syndrome	Inverse variance weighted	2	-0.128311	0.0680428	0.0593303	-0.261675	0.00505302	0.87958	0.769761	1.00507	0.996953
Tetraspanin-8 | Oncology_II	Restless_Legs_Syndrome	Inverse variance weighted	6	-0.0921106	0.0488523	0.0593633	-0.187861	0.00363983	0.912004	0.82873	1.00365	0.996953
Carbonic anhydrase-related protein 11 | Oncology	Restless_Legs_Syndrome	Wald ratio	1	0.447899	0.237957	0.0598	-0.0184975	0.914295	1.56502	0.981673	2.49501	0.815806
Na(+)/H(+) exchange regulatory cofactor NHE-RF2 | Oncology_II	Restless_Legs_Syndrome	Wald ratio	1	0.284178	0.151683	0.061	-0.0131213	0.581477	1.32867	0.986964	1.78868	0.815806
Ras-related protein Rab-6A | Inflammation	Restless_Legs_Syndrome	Wald ratio	1	0.589866	0.314969	0.0611	-0.0274744	1.20721	1.80375	0.9729	3.34413	0.815806
Alanyl-tRNA editing protein Aarsd1 | Oncology	Restless_Legs_Syndrome	Wald ratio	1	0.239241	0.128043	0.0617	-0.0117229	0.490204	1.27028	0.988346	1.63265	0.815806
Alpha-N-acetylgalactosaminidase | Inflammation_II	Restless_Legs_Syndrome	Inverse variance weighted	2	-0.188514	0.100936	0.06181	-0.38635	0.00932084	0.828189	0.679533	1.00936	0.996953
Neurofascin | Inflammation	Restless_Legs_Syndrome	Inverse variance weighted	4	0.0639437	0.0342701	0.0620588	-0.00322567	0.131113	1.06603	0.99678	1.1401	0.996953
Odontogenic ameloblast-associated protein | Neurology	Restless_Legs_Syndrome	Inverse variance weighted	5	0.104959	0.0562987	0.0622764	-0.00538649	0.215304	1.11066	0.994628	1.24024	0.996953
Tumor necrosis factor | Neurology	Restless_Legs_Syndrome	Wald ratio	1	-0.326132	0.175016	0.0624	-0.669164	0.0168991	0.72171	0.512137	1.01704	0.815806
STAM-binding protein | Neurology	Restless_Legs_Syndrome	Wald ratio	1	0.550955	0.296229	0.0629	-0.0296532	1.13156	1.73491	0.970782	3.1005	0.815806
1-phosphatidylinositol 4,5-bisphosphate phosphodiesterase beta-2 | Neurology_II	Restless_Legs_Syndrome	Inverse variance weighted	2	-0.193603	0.104476	0.0638698	-0.398376	0.0111698	0.823985	0.671409	1.01123	0.996953
Elongin-A | Oncology	Restless_Legs_Syndrome	Wald ratio	1	0.353536	0.190876	0.064	-0.0205803	0.727653	1.42409	0.97963	2.07022	0.815806
ICOS ligand | Oncology	Restless_Legs_Syndrome	Inverse variance weighted	5	-0.0856944	0.0462683	0.0640084	-0.17638	0.00499136	0.917875	0.838299	1.005	0.996953
Mitochondrial peptide methionine sulfoxide reductase | Oncology	Restless_Legs_Syndrome	Wald ratio	1	-0.494703	0.268892	0.0658	-1.02173	0.0323252	0.609752	0.359971	1.03285	0.815806
Tumor necrosis factor alpha-induced protein 8 | Inflammation	Restless_Legs_Syndrome	Wald ratio	1	-0.335368	0.182624	0.0663	-0.69331	0.0225741	0.715075	0.499919	1.02283	0.815806
Apolipoprotein B receptor | Cardiometabolic_II	Restless_Legs_Syndrome	Inverse variance weighted	4	0.0454386	0.0248332	0.067287	-0.00323447	0.0941117	1.04649	0.996771	1.09868	0.996953
Cathepsin F | Oncology	Restless_Legs_Syndrome	Inverse variance weighted	2	-0.146386	0.0800992	0.0676161	-0.30338	0.0106086	0.863824	0.738318	1.01067	0.996953
Ras-related protein Rab-2B | Oncology_II	Restless_Legs_Syndrome	Wald ratio	1	-0.176887	0.0968183	0.0677	-0.366651	0.012877	0.837875	0.693052	1.01296	0.815806
Down syndrome cell adhesion molecule | Neurology_II	Restless_Legs_Syndrome	Inverse variance weighted	5	0.0650594	0.0357827	0.0690361	-0.00507457	0.135193	1.06722	0.994938	1.14476	0.996953
Reversion-inducing cysteine-rich protein with Kazal motifs | Cardiometabolic_II	Restless_Legs_Syndrome	Inverse variance weighted	2	-0.125791	0.0693914	0.0698656	-0.261799	0.0102157	0.881799	0.769666	1.01027	0.996953
Pigment epithelium-derived factor | Inflammation_II	Restless_Legs_Syndrome	Inverse variance weighted	2	0.105553	0.0582531	0.0699914	-0.00862344	0.219729	1.11132	0.991414	1.24574	0.996953
Amphoterin-induced protein 2 | Oncology	Restless_Legs_Syndrome	Wald ratio	1	0.633065	0.34964	0.0702	-0.05223	1.31836	1.88337	0.949111	3.73729	0.815806
Tumor necrosis factor receptor superfamily member 11B | Inflammation	Restless_Legs_Syndrome	Inverse variance weighted	4	0.124286	0.0686513	0.070235	-0.0102708	0.258842	1.13234	0.989782	1.29543	0.996953
Poliovirus receptor | Neurology	Restless_Legs_Syndrome	Inverse variance weighted	5	-0.126004	0.0696604	0.0704764	-0.262539	0.0105301	0.881611	0.769097	1.01059	0.996953
Myeloid cell surface antigen CD33 | Oncology	Restless_Legs_Syndrome	Inverse variance weighted	4	-0.0622815	0.0344407	0.0705494	-0.129785	0.00522234	0.939618	0.878284	1.00524	0.996953
Fibroblast growth factor receptor 2 | Oncology	Restless_Legs_Syndrome	Wald ratio	1	0.253541	0.140229	0.0706	-0.021309	0.52839	1.28858	0.978916	1.6962	0.815806
High affinity immunoglobulin epsilon receptor subunit alpha | Neurology_II	Restless_Legs_Syndrome	Inverse variance weighted	2	0.190404	0.105475	0.0710418	-0.0163264	0.397134	1.20974	0.983806	1.48755	0.996953
All-trans-retinol dehydrogenase [NAD | Cardiometabolic	Restless_Legs_Syndrome	Wald ratio	1	-0.219829	0.1218	0.0711	-0.458557	0.0188987	0.802656	0.632195	1.01908	0.815806
Lymphocyte antigen 96 | Neurology	Restless_Legs_Syndrome	Inverse variance weighted	2	-0.304166	0.169372	0.0725182	-0.636134	0.0278022	0.737738	0.529335	1.02819	0.996953
Adiponectin | Inflammation_II	Restless_Legs_Syndrome	Inverse variance weighted	3	0.128223	0.0715988	0.0733179	-0.0121112	0.268556	1.13681	0.987962	1.30807	0.996953
Angiogenin | Cardiometabolic	Restless_Legs_Syndrome	Inverse variance weighted	5	0.0565577	0.0316245	0.0737098	-0.00542644	0.118542	1.05819	0.994588	1.12585	0.996953
Tumor necrosis factor receptor superfamily member 19L | Neurology	Restless_Legs_Syndrome	Inverse variance weighted	5	0.0775014	0.0434434	0.0744297	-0.00764765	0.162651	1.08058	0.992382	1.17663	0.996953
Stromelysin-2 | Inflammation	Restless_Legs_Syndrome	Inverse variance weighted	5	-0.0873765	0.0489846	0.0744633	-0.183386	0.00863322	0.916332	0.832447	1.00867	0.996953
Mast cell-expressed membrane protein 1 | Inflammation_II	Restless_Legs_Syndrome	Inverse variance weighted	4	-0.137484	0.077383	0.0756227	-0.289155	0.0141867	0.871548	0.748896	1.01429	0.996953
Huntingtin-interacting protein 1-related protein | Neurology_II	Restless_Legs_Syndrome	Inverse variance weighted	2	-0.244006	0.137513	0.0759924	-0.513531	0.0255185	0.783483	0.598379	1.02585	0.996953
Uteroglobin | Inflammation	Restless_Legs_Syndrome	Inverse variance weighted	3	0.0833098	0.0475088	0.0795053	-0.00980756	0.176427	1.08688	0.99024	1.19295	0.996953
Glutamate--cysteine ligase regulatory subunit | Cardiometabolic_II	Restless_Legs_Syndrome	Wald ratio	1	0.454057	0.259274	0.0799	-0.0541191	0.962233	1.57469	0.947319	2.61754	0.815806
Transferrin receptor protein 1 | Cardiometabolic	Restless_Legs_Syndrome	Wald ratio	1	-0.399494	0.228117	0.0799	-0.846605	0.0476157	0.670659	0.428869	1.04877	0.815806
Thrombospondin-4 | Cardiometabolic	Restless_Legs_Syndrome	Inverse variance weighted	3	0.105007	0.059968	0.0799376	-0.0125304	0.222544	1.11072	0.987548	1.24925	0.996953
Ficolin-1 | Inflammation_II	Restless_Legs_Syndrome	Inverse variance weighted	4	-0.069647	0.0398344	0.0803927	-0.147722	0.00842849	0.932723	0.86267	1.00846	0.996953
Transforming growth factor-beta-induced protein ig-h3 | Cardiometabolic	Restless_Legs_Syndrome	Inverse variance weighted	3	0.070198	0.0403179	0.0816639	-0.00882509	0.149221	1.07272	0.991214	1.16093	0.996953
Sortilin | Cardiometabolic	Restless_Legs_Syndrome	Inverse variance weighted	2	0.141783	0.081599	0.0822882	-0.0181508	0.301717	1.15233	0.982013	1.35218	0.996953
Dyslexia-associated protein KIAA0319 | Neurology_II	Restless_Legs_Syndrome	Inverse variance weighted	3	0.181542	0.105046	0.083949	-0.0243476	0.387431	1.19906	0.975946	1.47319	0.996953
Ras GTPase-activating-like protein IQGAP2 | Oncology	Restless_Legs_Syndrome	Wald ratio	1	-0.190992	0.110568	0.0841	-0.407705	0.0257206	0.826139	0.665175	1.02605	0.815806
Vitamin D-binding protein | Inflammation_II	Restless_Legs_Syndrome	Inverse variance weighted	18	-0.0338083	0.0195722	0.0841029	-0.0721699	0.00455327	0.966757	0.930373	1.00456	0.996953
Carcinoembryonic antigen-related cell adhesion molecule 21 | Inflammation	Restless_Legs_Syndrome	Inverse variance weighted	13	-0.0380076	0.0220046	0.0841218	-0.0811367	0.00512146	0.962706	0.922068	1.00513	0.996953
C-C motif chemokine 22 | Inflammation	Restless_Legs_Syndrome	Inverse variance weighted	2	0.224185	0.130377	0.0855211	-0.031354	0.479724	1.2513	0.969132	1.61563	0.996953
Hematopoietic prostaglandin D synthase | Oncology	Restless_Legs_Syndrome	Inverse variance weighted	7	0.0570203	0.0331782	0.0856856	-0.00800892	0.12205	1.05868	0.992023	1.12981	0.996953
Toll-like receptor 1 | Inflammation_II	Restless_Legs_Syndrome	Inverse variance weighted	6	0.0708799	0.0413588	0.086569	-0.0101833	0.151943	1.07345	0.989868	1.16409	0.996953
Intercellular adhesion molecule 5 | Cardiometabolic	Restless_Legs_Syndrome	Inverse variance weighted	10	0.0937371	0.0547079	0.086637	-0.0134904	0.200964	1.09827	0.9866	1.22258	0.996953
Integrin beta-2 | Cardiometabolic	Restless_Legs_Syndrome	Wald ratio	1	-0.224488	0.131127	0.0869	-0.481498	0.032522	0.798925	0.617857	1.03306	0.815806
Contactin-1 | Cardiometabolic	Restless_Legs_Syndrome	Inverse variance weighted	4	-0.112477	0.0657076	0.0869359	-0.241264	0.0163095	0.893618	0.785634	1.01644	0.996953
Follitropin subunit beta | Cardiometabolic_II	Restless_Legs_Syndrome	Wald ratio	1	0.256736	0.150106	0.0872	-0.0374731	0.550944	1.2927	0.96322	1.73489	0.815806
Receptor-type tyrosine-protein phosphatase beta | Cardiometabolic_II	Restless_Legs_Syndrome	Inverse variance weighted	4	-0.0945276	0.0552787	0.0872624	-0.202874	0.0138186	0.909803	0.816381	1.01391	0.996953
Cobalamin binding intrinsic factor | Cardiometabolic	Restless_Legs_Syndrome	Wald ratio	1	-0.394778	0.230889	0.0873	-0.84732	0.0577649	0.67383	0.428562	1.05947	0.815806
Suprabasin | Cardiometabolic_II	Restless_Legs_Syndrome	Inverse variance weighted	5	0.0753547	0.0441008	0.0875084	-0.011083	0.161792	1.07827	0.988978	1.17562	0.996953
E3 ubiquitin ligase TRIM40 | Neurology_II	Restless_Legs_Syndrome	Wald ratio	1	-0.488518	0.286436	0.0881	-1.04993	0.072896	0.613535	0.349962	1.07562	0.815806
Leukocyte immunoglobulin-like receptor subfamily B member 1 | Cardiometabolic	Restless_Legs_Syndrome	Inverse variance weighted	3	-0.202422	0.118857	0.0885532	-0.435381	0.0305367	0.81675	0.647018	1.03101	0.996953
Intercellular adhesion molecule 4 | Inflammation	Restless_Legs_Syndrome	Wald ratio	1	-0.240733	0.141461	0.0888	-0.517996	0.0365306	0.786052	0.595713	1.03721	0.815806
Brain-specific angiogenesis inhibitor 1-associated protein 2 | Oncology	Restless_Legs_Syndrome	Wald ratio	1	0.371487	0.218842	0.0896	-0.0574435	0.800417	1.44989	0.944175	2.22647	0.815806
Fatty acid-binding protein, heart | Cardiometabolic_II	Restless_Legs_Syndrome	Wald ratio	1	-0.338573	0.199826	0.0902	-0.730231	0.0530849	0.712787	0.481798	1.05452	0.815806
Growth/differentiation factor 15 | Cardiometabolic	Restless_Legs_Syndrome	Inverse variance weighted	3	-0.101011	0.059698	0.09064	-0.218019	0.0159972	0.903923	0.80411	1.01613	0.996953
Latent-transforming growth factor beta-binding protein 2 | Cardiometabolic	Restless_Legs_Syndrome	Inverse variance weighted	2	-0.21088	0.125023	0.0916548	-0.455926	0.0341647	0.809871	0.633861	1.03476	0.996953
Ninjurin-1 | Oncology	Restless_Legs_Syndrome	Inverse variance weighted	2	0.120069	0.071245	0.0919312	-0.0195712	0.259709	1.12757	0.980619	1.29655	0.996953
Bcl-2-like protein 15 | Inflammation_II	Restless_Legs_Syndrome	Wald ratio	1	-0.639352	0.379917	0.0924	-1.38399	0.105286	0.527634	0.250577	1.11103	0.815806
Coagulation factor X | Inflammation_II	Restless_Legs_Syndrome	Wald ratio	1	0.300484	0.178555	0.0924	-0.0494826	0.650451	1.35051	0.951722	1.91641	0.815806
Src kinase-associated phosphoprotein 1 | Neurology	Restless_Legs_Syndrome	Wald ratio	1	-0.526971	0.313138	0.0924	-1.14072	0.0867795	0.59039	0.319588	1.09066	0.815806
Gamma-glutamylcyclotransferase | Cardiometabolic_II	Restless_Legs_Syndrome	Wald ratio	1	0.248054	0.147489	0.0926	-0.0410258	0.537133	1.28153	0.959804	1.71109	0.815806
Dystrobrevin beta | Oncology_II	Restless_Legs_Syndrome	Wald ratio	1	0.625904	0.372383	0.0928	-0.103966	1.35577	1.86994	0.901256	3.87976	0.815806
Thioredoxin reductase 1, cytoplasmic | Neurology	Restless_Legs_Syndrome	Wald ratio	1	0.572982	0.341105	0.093	-0.0955843	1.24155	1.77355	0.908842	3.46097	0.815806
Kallikrein-1 | Oncology	Restless_Legs_Syndrome	Inverse variance weighted	3	-0.0770322	0.0458694	0.0930779	-0.166936	0.0128719	0.92586	0.846254	1.01296	0.996953
Peptidyl-prolyl cis-trans isomerase FKBP5 | Neurology	Restless_Legs_Syndrome	Inverse variance weighted	2	-0.133617	0.079686	0.0935823	-0.289802	0.0225674	0.874925	0.748412	1.02282	0.996953
Transcobalamin-2 | Cardiometabolic	Restless_Legs_Syndrome	Inverse variance weighted	6	-0.0746408	0.0445552	0.0938866	-0.161969	0.0126874	0.928077	0.850468	1.01277	0.996953
Retinoid-inducible serine carboxypeptidase | Cardiometabolic_II	Restless_Legs_Syndrome	Inverse variance weighted	2	0.0868657	0.0518625	0.0939493	-0.0147848	0.188516	1.09075	0.985324	1.20746	0.996953
Inhibitor of growth protein 1 | Neurology	Restless_Legs_Syndrome	Wald ratio	1	-0.550191	0.330134	0.0956	-1.19725	0.0968713	0.576839	0.302022	1.10172	0.815806
DCC-interacting protein 13-beta | Inflammation_II	Restless_Legs_Syndrome	Wald ratio	1	0.206695	0.124323	0.0964	-0.0369783	0.450368	1.22961	0.963697	1.56889	0.815806
N-acetylmuramoyl-L-alanine amidase | Inflammation_II	Restless_Legs_Syndrome	Inverse variance weighted	4	0.112423	0.0678296	0.0974309	-0.0205226	0.245369	1.11899	0.979687	1.27809	0.996953
Contactin-2 | Oncology	Restless_Legs_Syndrome	Inverse variance weighted	5	0.0318932	0.0193356	0.0990536	-0.00600449	0.069791	1.03241	0.994013	1.07228	0.996953
C-type lectin domain family 10 member A | Neurology	Restless_Legs_Syndrome	Inverse variance weighted	4	0.0499784	0.0303208	0.0992865	-0.00945029	0.109407	1.05125	0.990594	1.11562	0.996953
Trans-Golgi network integral membrane protein 2 | Inflammation_II	Restless_Legs_Syndrome	Inverse variance weighted	3	0.0487081	0.0295599	0.0993981	-0.00922922	0.106645	1.04991	0.990813	1.11254	0.996953
Secretory carrier-associated membrane protein 3 | Oncology	Restless_Legs_Syndrome	Wald ratio	1	-0.336347	0.204485	0.1	-0.737137	0.0644426	0.714375	0.478482	1.06656	0.815806
Butyrophilin subfamily 3 member A2 | Inflammation	Restless_Legs_Syndrome	Inverse variance weighted	3	0.0577309	0.0352902	0.101862	-0.0114379	0.1269	1.05943	0.988627	1.1353	0.996953
Rab GTPase-activating protein 1-like | Inflammation	Restless_Legs_Syndrome	Wald ratio	1	-0.341994	0.209141	0.102	-0.751911	0.0679219	0.710352	0.471465	1.07028	0.815806
M-phase phosphoprotein 8 | Cardiometabolic	Restless_Legs_Syndrome	Wald ratio	1	-0.463461	0.284248	0.103	-1.02059	0.0936653	0.629103	0.360383	1.09819	0.815806
Beta-1,4-glucuronyltransferase 1 | Neurology	Restless_Legs_Syndrome	Wald ratio	1	0.0965295	0.0593749	0.104	-0.0198453	0.212904	1.10134	0.98035	1.23727	0.815806
Charged multivesicular body protein 6 | Cardiometabolic_II	Restless_Legs_Syndrome	Inverse variance weighted	2	0.154258	0.0952778	0.10544	-0.0324866	0.341003	1.16679	0.968035	1.40636	0.996953
Cell surface glycoprotein MUC18 | Cardiometabolic	Restless_Legs_Syndrome	Inverse variance weighted	2	-0.238109	0.147628	0.106766	-0.52746	0.0512415	0.788116	0.590102	1.05258	0.996953
Epididymis-specific alpha-mannosidase | Cardiometabolic_II	Restless_Legs_Syndrome	Inverse variance weighted	3	-0.0617722	0.0383002	0.106779	-0.136841	0.0132962	0.940097	0.872109	1.01339	0.996953
C-X-C motif chemokine 11 | Neurology	Restless_Legs_Syndrome	Inverse variance weighted	2	-0.109299	0.0679262	0.107597	-0.242435	0.023836	0.896462	0.784715	1.02412	0.996953
Neurogenic locus notch homolog protein 1 | Cardiometabolic	Restless_Legs_Syndrome	Inverse variance weighted	2	0.316608	0.197249	0.108469	-0.0700012	0.703217	1.37246	0.932393	2.02024	0.996953
Endothelial cell-specific molecule 1 | Inflammation	Restless_Legs_Syndrome	Inverse variance weighted	2	-0.148982	0.092877	0.108697	-0.331021	0.0330572	0.861585	0.71819	1.03361	0.996953
Sterile alpha motif domain-containing protein 9-like | Inflammation	Restless_Legs_Syndrome	Inverse variance weighted	2	0.0870105	0.0543888	0.109646	-0.0195916	0.193613	1.09091	0.980599	1.21363	0.996953
Neural cell adhesion molecule 1 | Cardiometabolic	Restless_Legs_Syndrome	Inverse variance weighted	4	-0.0753685	0.0471831	0.110185	-0.167847	0.0171104	0.927402	0.845483	1.01726	0.996953
Syndecan-1 | Cardiometabolic	Restless_Legs_Syndrome	Inverse variance weighted	2	0.197496	0.123684	0.110314	-0.0449238	0.439916	1.21835	0.95607	1.55258	0.996953
Coiled-coil-helix-coiled-coil-helix domain-containing protein 10, mitochondrial | Neurology_II	Restless_Legs_Syndrome	Inverse variance weighted	2	-0.19613	0.122922	0.110587	-0.437058	0.0447978	0.821905	0.645934	1.04582	0.996953
Vascular endothelial growth factor receptor 3 | Oncology	Restless_Legs_Syndrome	Inverse variance weighted	2	-0.409772	0.257255	0.111191	-0.913991	0.0944481	0.663802	0.400921	1.09905	0.996953
Ephrin type-A receptor 4 | Inflammation_II	Restless_Legs_Syndrome	Inverse variance weighted	2	0.151177	0.0949322	0.111278	-0.03489	0.337244	1.1632	0.965712	1.40108	0.996953
Serpin A9 | Oncology	Restless_Legs_Syndrome	Inverse variance weighted	4	-0.061827	0.0389045	0.112016	-0.13808	0.0144259	0.940045	0.871029	1.01453	0.996953
Dihydropteridine reductase | Cardiometabolic	Restless_Legs_Syndrome	Inverse variance weighted	3	-0.0665802	0.0419191	0.112218	-0.148742	0.0155813	0.935588	0.861792	1.0157	0.996953
Asialoglycoprotein receptor 2 | Inflammation_II	Restless_Legs_Syndrome	Inverse variance weighted	3	-0.116382	0.0733641	0.112657	-0.260176	0.0274115	0.890135	0.770916	1.02779	0.996953
Neuroserpin | Inflammation_II	Restless_Legs_Syndrome	Inverse variance weighted	3	0.0735189	0.046368	0.112841	-0.0173624	0.1644	1.07629	0.982787	1.17869	0.996953
Prostasin | Inflammation	Restless_Legs_Syndrome	Wald ratio	1	-0.238151	0.150267	0.113	-0.532675	0.0563725	0.788084	0.587033	1.05799	0.815806
Serum amyloid A-4 protein | Inflammation_II	Restless_Legs_Syndrome	Inverse variance weighted	4	-0.0655768	0.0414486	0.113622	-0.146816	0.0156625	0.936527	0.863453	1.01579	0.996953
Brother of CDO | Cardiometabolic	Restless_Legs_Syndrome	Inverse variance weighted	3	0.136532	0.0863364	0.113787	-0.0326873	0.305751	1.14629	0.967841	1.35764	0.996953
Cell division cycle protein 27 homolog | Oncology	Restless_Legs_Syndrome	Wald ratio	1	0.302436	0.191359	0.114	-0.0726271	0.6775	1.35315	0.929948	1.96895	0.815806
T-cell differentiation antigen CD6 | Inflammation	Restless_Legs_Syndrome	Inverse variance weighted	3	0.0539701	0.0343265	0.115891	-0.0133099	0.12125	1.05545	0.986778	1.12891	0.996953
Tyrosine-protein kinase ABL1 | Oncology	Restless_Legs_Syndrome	Wald ratio	1	-0.526715	0.335106	0.116	-1.18352	0.130093	0.590542	0.306198	1.13893	0.815806
Adenosine deaminase | Inflammation	Restless_Legs_Syndrome	Inverse variance weighted	5	-0.0542025	0.0345068	0.116234	-0.121836	0.0134308	0.94724	0.885294	1.01352	0.996953
Proepiregulin [Cleaved into: Epiregulin | Neurology	Restless_Legs_Syndrome	Wald ratio	1	0.399179	0.254661	0.117	-0.0999568	0.898314	1.4906	0.904877	2.45546	0.815806
Insulin-like growth factor-binding protein-like 1 | Cardiometabolic	Restless_Legs_Syndrome	Inverse variance weighted	5	0.0480109	0.0306795	0.117602	-0.0121209	0.108143	1.04918	0.987952	1.11421	0.996953
CCN family member 2 | Inflammation	Restless_Legs_Syndrome	Inverse variance weighted	2	0.0743297	0.0475044	0.117655	-0.0187789	0.167438	1.07716	0.981396	1.18227	0.996953
Macrophage metalloelastase | Oncology	Restless_Legs_Syndrome	Inverse variance weighted	5	0.0525666	0.0336861	0.118646	-0.0134582	0.118591	1.05397	0.986632	1.12591	0.996953
Olfactory marker protein | Neurology_II	Restless_Legs_Syndrome	Wald ratio	1	-0.138376	0.0887606	0.119	-0.312347	0.0355944	0.870771	0.731727	1.03624	0.815806
Bifunctional epoxide hydrolase 2 [Includes: Cytosolic epoxide hydrolase 2 | Cardiometabolic	Restless_Legs_Syndrome	Inverse variance weighted	2	-0.222294	0.142901	0.119809	-0.50238	0.0577925	0.80068	0.605089	1.0595	0.996953
Galectin-8 | Neurology	Restless_Legs_Syndrome	Inverse variance weighted	2	-0.08886	0.0571513	0.119989	-0.200876	0.0231565	0.914974	0.818013	1.02343	0.996953
Serine/threonine-protein phosphatase 2A 56 kDa regulatory subunit alpha isoform | Oncology_II	Restless_Legs_Syndrome	Wald ratio	1	-0.234036	0.150527	0.12	-0.52907	0.0609977	0.791333	0.589153	1.0629	0.815806
ATPase inhibitor, mitochondrial | Inflammation	Restless_Legs_Syndrome	Wald ratio	1	0.230163	0.148436	0.121	-0.060771	0.521096	1.2588	0.941039	1.68387	0.815806
Early placenta insulin-like peptide | Oncology_II	Restless_Legs_Syndrome	Inverse variance weighted	2	0.151935	0.098714	0.123768	-0.041544	0.345415	1.16409	0.959307	1.41258	0.996953
Pyridoxal phosphate homeostasis protein | Cardiometabolic	Restless_Legs_Syndrome	Wald ratio	1	-0.556984	0.362102	0.124	-1.2667	0.152735	0.572934	0.281759	1.16502	0.815806
Glycosylphosphatidylinositol-anchored high density lipoprotein-binding protein 1 | Oncology_II	Restless_Legs_Syndrome	Inverse variance weighted	2	-0.203755	0.132599	0.124385	-0.463648	0.0561388	0.815663	0.628985	1.05774	0.996953
Inositol 1,4,5-trisphosphate receptor type 1 | Cardiometabolic_II	Restless_Legs_Syndrome	Wald ratio	1	0.266107	0.173459	0.125	-0.0738727	0.606087	1.30487	0.92879	1.83324	0.815806
UPF0565 protein C2orf69 | Neurology_II	Restless_Legs_Syndrome	Wald ratio	1	-0.261273	0.170759	0.126	-0.595962	0.073415	0.77007	0.551032	1.07618	0.815806
Tudor and KH domain-containing protein | Neurology	Restless_Legs_Syndrome	Wald ratio	1	-0.492126	0.321637	0.126	-1.12253	0.138282	0.611325	0.325454	1.1483	0.815806
Polycystin-2 | Cardiometabolic_II	Restless_Legs_Syndrome	Wald ratio	1	-0.286082	0.187467	0.127	-0.653517	0.0813533	0.751201	0.520213	1.08475	0.815806
Monocarboxylate transporter 1 | Neurology	Restless_Legs_Syndrome	Wald ratio	1	0.399072	0.261508	0.127	-0.113484	0.911628	1.49044	0.892718	2.48837	0.815806
[truncated: 1,596 more rows]

## Sheet: S3
Table S3: The detailed outcome of heterogeneity analysis in the MR analysis
[truncated: 1,950 more rows]

## Sheet: S4
Table S4: The detailed outcome of pleiotropy analysis in the MR analysis
[truncated: 1,185 more rows]

[truncated: 5 more sheets: S5, S6, S7, S8, S9]
